# Supplementary material for: (E)-4-Methyl-N-(2,3,4-trimeth­oxy-6-methyl­benzyl­idene)aniline
Source: Acta Crystallogr Sect E Struct Rep Online. 2009 Feb 11;65(Pt 3):o493. doi: 10.1107/S1600536809004115 (PMC2968611; doi:10.1107/S1600536809004115)
Supplement: Supplementary file 2 [file e-65-0o493-Isup2.hkl]

# 
# h,k,l, Fc-squared, Fo-squared, sigma(Fo-squared) and status flag 
# 
data_I
_shelx_title ' 080413g in P2(1)/c' 
_shelx_refln_list_code          4 
_shelx_F_calc_maximum      158.12 
_exptl_crystal_F_000       640.00 
_reflns_d_resolution_high  0.8406 
 
loop_ 
 _symmetry_equiv_pos_as_xyz 
 'x, y, z' 
 '-x, y+1/2, -z+1/2' 
 '-x, -y, -z' 
 'x, -y-1/2, z-1/2' 
 
_cell_length_a     7.7239 
_cell_length_b    27.2870 
_cell_length_c     8.4128 
_cell_angle_alpha  90.000 
_cell_angle_beta  111.529 
_cell_angle_gamma  90.000 
 
_shelx_F_squared_multiplier     1.000 
 
loop_ 
 _refln_index_h 
 _refln_index_k 
 _refln_index_l 
 _refln_F_squared_calc 
 _refln_F_squared_meas 
 _refln_F_squared_sigma 
 _refln_observed_status 
   1   0   0      377.95      380.73      9.52 o 
   2   0   0     1402.54     1432.69     33.94 o 
   3   0   0       61.01       57.76      8.29 o 
   4   0   0     1101.97     1106.30     28.56 o 
   5   0   0      496.52      488.12     31.15 o 
   6   0   0      468.61      496.89     33.21 o 
   7   0   0        1.20       -2.49     11.32 o 
   8   0   0        0.03       -3.72      8.97 o 
   1   1   0      134.40      110.76      2.86 o 
   2   1   0       51.02       56.68      5.48 o 
   3   1   0       77.02       72.09      3.00 o 
   4   1   0        0.06        2.16      2.32 o 
   5   1   0        3.47        0.53      3.27 o 
   6   1   0       45.16       57.15      9.39 o 
   7   1   0      137.92      151.23     21.69 o 
   8   1   0        0.66       -6.05      6.80 o 
   0   2   0     2262.63     1948.40     44.37 o 
   1   2   0     1111.92     1137.12     23.48 o 
   2   2   0     3000.99     3013.68     48.86 o 
   3   2   0      104.34       98.27      3.21 o 
   4   2   0      680.36      686.90     15.28 o 
   5   2   0       51.24       59.65     11.06 o 
   6   2   0      256.71      234.04     11.76 o 
   7   2   0        3.54        6.37      8.88 o 
   8   2   0       22.11       29.53     10.44 o 
   1   3   0     8378.38     8126.72    158.48 o 
   2   3   0      555.37      529.91     15.85 o 
   3   3   0       58.25       75.13      2.99 o 
   4   3   0        7.98        3.70      2.30 o 
   5   3   0      119.83      128.58      6.06 o 
   6   3   0        4.60       -0.23      5.57 o 
   7   3   0        2.09       -3.08      7.69 o 
   8   3   0        0.50       -3.23      8.72 o 
   0   4   0     1861.86     1854.82     42.64 o 
   1   4   0     5066.62     4904.98    111.08 o 
   2   4   0     6539.85     6491.48    114.83 o 
   3   4   0      513.06      499.82     11.30 o 
   4   4   0      106.99      109.14      9.99 o 
   5   4   0        1.09       -1.92      3.33 o 
   6   4   0      192.52      194.59     11.78 o 
   7   4   0        2.90       -1.99     14.42 o 
   8   4   0       11.28       15.15     10.32 o 
   1   5   0       72.81       76.66      3.22 o 
   2   5   0      884.83      914.41     23.14 o 
   3   5   0     1180.93     1161.33     23.06 o 
   4   5   0       23.70       18.80      3.87 o 
   5   5   0       19.39       14.90      5.87 o 
   6   5   0      390.53      358.08     15.20 o 
   7   5   0        1.77      -10.07      6.71 o 
   8   5   0       20.40       40.58     12.51 o 
   0   6   0      462.88      502.17     13.06 o 
   1   6   0     2300.70     2235.58     52.33 o 
   2   6   0      135.78      127.77      3.82 o 
   3   6   0       21.83       26.17      4.42 o 
   4   6   0      177.35      179.33      8.07 o 
   5   6   0       86.48       87.19      7.34 o 
   6   6   0      479.29      452.64     17.89 o 
   7   6   0        5.27        1.43      6.35 o 
   8   6   0        7.79        8.00     11.38 o 
   1   7   0     3200.15     2995.17     60.30 o 
   2   7   0      491.92      537.15     13.44 o 
   3   7   0     2357.49     2590.45     48.23 o 
   4   7   0     1187.59     1159.40     23.97 o 
   5   7   0       15.32       16.12      4.47 o 
   6   7   0      154.36      166.83     23.70 o 
   7   7   0       20.29       19.04      7.49 o 
   8   7   0        5.38        4.12      9.62 o 
   0   8   0     1931.44     1777.34     42.08 o 
   1   8   0     1623.65     1571.37     33.08 o 
   2   8   0       98.28       88.50      4.49 o 
   3   8   0       82.45       97.74      5.36 o 
   4   8   0      113.66      123.49     16.75 o 
   5   8   0      685.36      704.01     19.45 o 
   6   8   0       75.94       80.14     10.67 o 
   7   8   0        2.25       -2.27      6.31 o 
   8   8   0        0.06       -2.09      9.37 o 
   1   9   0     1552.47     1549.37     32.92 o 
   2   9   0       81.48       74.61      5.11 o 
   3   9   0     1369.21     1472.08     32.94 o 
   4   9   0      260.93      234.05      8.97 o 
   5   9   0      234.83      227.76      9.48 o 
   6   9   0       76.06       74.95      9.89 o 
   7   9   0       17.27       12.79      7.08 o 
   8   9   0       17.58        4.46     10.42 o 
   0  10   0      628.85      612.11     20.21 o 
   1  10   0      166.28      166.02      5.95 o 
   2  10   0        0.01       -1.94      2.16 o 
   3  10   0       78.47       79.50      6.21 o 
   4  10   0      167.14      147.69      7.08 o 
   5  10   0      751.29      696.13     19.70 o 
   6  10   0       39.31       26.10      7.82 o 
   7  10   0        0.84        3.34      6.62 o 
   8  10   0        0.23        0.44      9.67 o 
   1  11   0       98.29       97.18      6.59 o 
   2  11   0        1.54       -0.36      2.30 o 
   3  11   0      283.24      318.09     10.45 o 
   4  11   0       86.92       89.43      7.35 o 
   5  11   0        0.68        0.93      4.21 o 
   6  11   0        6.75        1.81      6.19 o 
   7  11   0        0.68       -4.08      6.51 o 
   8  11   0        2.03       -7.65      6.90 o 
   0  12   0       54.65       46.54      5.55 o 
   1  12   0      131.93      141.09      5.72 o 
   2  12   0       30.12       21.98      3.76 o 
   3  12   0      103.93      116.21      8.10 o 
   4  12   0        7.31        7.03      3.69 o 
   5  12   0        0.00        0.66      4.52 o 
   6  12   0       16.35       11.77      6.44 o 
   7  12   0        3.36       -1.06      6.78 o 
   1  13   0      359.93      383.50     11.09 o 
   2  13   0       22.53       30.86      4.34 o 
   3  13   0       32.51       33.80      4.79 o 
   4  13   0       41.30       51.78      6.23 o 
   5  13   0      179.85      175.81     11.37 o 
   6  13   0       47.77       39.00     11.26 o 
   7  13   0        0.26       -9.35      6.23 o 
   0  14   0        0.48       -4.05      2.70 o 
   1  14   0      183.75      150.29      6.29 o 
   2  14   0      123.91      124.56      6.80 o 
   3  14   0        4.13        0.37      3.16 o 
   4  14   0      108.47      114.36      8.81 o 
   5  14   0      373.00      339.88     15.04 o 
   6  14   0       13.42       20.53      7.56 o 
   7  14   0        5.59       -5.68      7.04 o 
   1  15   0     1115.66     1053.90     24.91 o 
   2  15   0      448.02      447.95     18.05 o 
   3  15   0      108.55      119.73     12.52 o 
   4  15   0       92.66       90.18      8.40 o 
   5  15   0      212.09      207.17     14.62 o 
   6  15   0       15.13       19.58      7.69 o 
   7  15   0        4.55       -8.89      7.65 o 
   0  16   0      751.75      792.43     39.55 o 
   1  16   0      215.03      196.31      7.80 o 
   2  16   0       16.64       16.59      4.23 o 
   3  16   0       85.30       88.27      7.68 o 
   4  16   0      171.82      177.10     12.90 o 
   5  16   0      299.89      265.14     13.55 o 
   6  16   0       31.50       38.08      8.83 o 
   7  16   0        1.10      -10.58      7.05 o 
   1  17   0      264.10      295.90     14.28 o 
   2  17   0        1.64        2.24      3.37 o 
   3  17   0      190.79      165.55      8.62 o 
   4  17   0       96.71      121.51     27.19 o 
   5  17   0       17.17       15.12      7.34 o 
   6  17   0       13.70       11.95      7.88 o 
   7  17   0        0.24        0.18      7.56 o 
   0  18   0      324.70      337.65     22.20 o 
   1  18   0      207.94      198.68     12.61 o 
   2  18   0       50.08       35.76      5.58 o 
   3  18   0       20.73       23.22      5.32 o 
   4  18   0        1.83        0.60      5.40 o 
   5  18   0       42.65       44.15     11.16 o 
   6  18   0       59.20       49.95     10.01 o 
   7  18   0        0.23       -3.11      7.44 o 
   1  19   0      192.35      185.31     11.24 o 
   2  19   0      130.03      154.15     10.42 o 
   3  19   0       71.07       74.20     12.53 o 
   4  19   0       12.88        2.89      6.05 o 
   5  19   0        6.67        1.51      7.13 o 
   6  19   0        9.47        4.49      9.36 o 
   0  20   0       19.90       18.86      9.28 o 
   1  20   0       76.77       90.18     25.46 o 
   2  20   0      168.83      162.11     16.49 o 
   3  20   0       88.08       75.72      9.42 o 
   4  20   0      123.99      135.30     24.15 o 
   5  20   0        2.19       -3.91      6.68 o 
   6  20   0       12.99        3.85      8.89 o 
   1  21   0       33.85       25.49      7.14 o 
   2  21   0       27.87       31.68      8.19 o 
   3  21   0      176.40      178.83     12.49 o 
   4  21   0        0.23       -5.96      5.90 o 
   5  21   0        0.02       -1.23      7.06 o 
   6  21   0        0.00       -4.56      8.89 o 
   0  22   0       55.64       59.06     13.59 o 
   1  22   0      251.03      238.61     14.33 o 
   2  22   0       15.19       12.25      7.26 o 
   3  22   0       17.78       23.76      8.51 o 
   4  22   0        5.30       -2.16      6.20 o 
   5  22   0        8.44       -2.06      7.61 o 
   6  22   0        5.79        0.22     11.12 o 
   1  23   0       29.10       38.43      8.94 o 
   2  23   0      101.33      122.98     14.10 o 
   3  23   0       99.64       71.52     12.38 o 
   4  23   0        6.05        2.48      8.75 o 
   5  23   0        0.61       -5.53      8.96 o 
   6  23   0        0.03        8.00     11.65 o 
   0  24   0       23.65        1.30      8.16 o 
   1  24   0        1.61       -2.70      6.34 o 
   2  24   0       20.34       26.53      8.23 o 
   3  24   0       13.01        8.26      7.98 o 
   4  24   0       13.30        1.06      8.63 o 
   5  24   0        3.69       -6.31      8.70 o 
   1  25   0        0.43       -8.68      5.79 o 
   2  25   0        0.00       -2.78      7.23 o 
   3  25   0       50.63       51.48     11.76 o 
   4  25   0        0.01       -4.62      8.65 o 
   5  25   0        0.68        1.67     10.32 o 
   0  26   0      103.32       91.40     18.88 o 
   1  26   0       27.01       21.36      8.95 o 
   2  26   0      142.10      146.52     47.13 o 
   3  26   0       17.85       42.44     10.32 o 
   4  26   0       15.76        8.46      9.45 o 
   5  26   0        5.91        2.61     10.69 o 
   1  27   0        0.27       -1.44      8.25 o 
   2  27   0        2.25       -1.34      7.83 o 
   3  27   0      121.33      109.70     15.76 o 
   4  27   0       10.25       13.86      9.45 o 
   0  28   0        6.15       -9.06      9.40 o 
   1  28   0        1.88      -10.16      6.77 o 
   2  28   0        2.81       -5.76      7.07 o 
   3  28   0        2.44        8.35     10.59 o 
   4  28   0       14.25       16.42     10.31 o 
   1  29   0        8.59        1.96      8.29 o 
   2  29   0        2.86       -2.63      7.95 o 
   3  29   0       36.99       21.32      9.76 o 
   0  30   0        3.50       -4.22     10.85 o 
   1  30   0        1.33       -3.66      8.26 o 
   2  30   0        8.03       14.80      9.77 o 
   3  30   0       22.38       13.28     10.77 o 
   1  31   0        0.82       -8.26      8.44 o 
   2  31   0        3.26       -5.01      9.31 o 
   0  32   0        0.01       -7.74     12.20 o 
   1  32   0        1.15        0.29      9.87 o 
  -8   1   1        3.79       -0.33      8.36 o 
  -7   1   1       34.60       18.84      8.92 o 
  -6   1   1       30.97       20.84      5.05 o 
  -5   1   1      158.14      160.22      7.16 o 
  -4   1   1     1871.18     2216.01     47.81 o 
  -3   1   1     4457.25     4625.76     94.13 o 
  -2   1   1     2394.72     2399.51     56.76 o 
  -1   1   1      764.33      735.58     20.16 o 
   0   1   1     3731.52     3627.60     70.05 o 
   1   1   1       32.98       36.78      2.55 o 
   2   1   1      533.40      533.80     12.38 o 
   3   1   1     1933.66     1968.17     33.45 o 
   4   1   1        2.72        1.70      2.02 o 
   5   1   1      177.06      166.03      7.42 o 
   6   1   1     1093.48     1072.67     92.62 o 
   7   1   1       12.53        0.35      7.79 o 
   8   1   1        6.69       -4.92      9.55 o 
  -8   2   1       18.35       10.79     11.46 o 
  -7   2   1      240.10      229.50     12.23 o 
  -6   2   1       22.54       31.91      6.02 o 
  -5   2   1       32.55       17.90      3.94 o 
  -4   2   1      605.91      644.37     16.66 o 
  -3   2   1      423.85      437.62     11.52 o 
  -2   2   1      358.01      340.68      8.25 o 
  -1   2   1     8967.86     8204.62    160.02 o 
   0   2   1      898.09      896.63     35.31 o 
   1   2   1     2177.84     2197.69     43.40 o 
   2   2   1      142.16      147.34      4.39 o 
   3   2   1        0.29        0.05      1.72 o 
   4   2   1        1.51       -0.66      1.94 o 
   5   2   1        2.29       16.62      4.29 o 
   6   2   1       12.92       17.19     15.70 o 
   7   2   1       31.24       24.79     10.55 o 
   8   2   1       20.86       24.43     11.66 o 
  -8   3   1        6.33       -1.26      8.40 o 
  -7   3   1        4.27        4.55      6.06 o 
  -6   3   1      284.55      290.70     16.66 o 
  -5   3   1        1.32       -4.45      2.97 o 
  -4   3   1       26.31       37.17      5.22 o 
  -3   3   1        3.85        3.78      1.61 o 
  -2   3   1       82.94       79.49      2.93 o 
  -1   3   1     4546.50     4479.09     87.83 o 
   0   3   1     1501.38     1461.13     33.80 o 
   1   3   1     2779.15     2665.81     52.29 o 
   2   3   1       28.89       33.29      2.65 o 
   3   3   1      212.41      227.69      6.49 o 
   4   3   1      226.31      243.97      6.50 o 
   5   3   1     1541.38     1459.12     33.85 o 
   6   3   1       23.08       23.59      8.82 o 
   7   3   1       17.39        9.47      9.50 o 
   8   3   1        5.56       10.70     10.68 o 
  -8   4   1        6.40       -0.53      8.29 o 
  -7   4   1      131.91      136.50     11.74 o 
  -6   4   1        4.96        3.40      4.67 o 
  -5   4   1       28.83       23.14      4.30 o 
  -4   4   1      610.45      652.87     16.78 o 
  -3   4   1      351.68      335.12     11.21 o 
  -2   4   1      471.59      461.71     10.70 o 
  -1   4   1      163.77      144.97      4.19 o 
   0   4   1      584.16      642.63     13.83 o 
   1   4   1       64.48       67.93      2.94 o 
   2   4   1      261.73      263.15      6.63 o 
   3   4   1       36.82       29.24      3.05 o 
   4   4   1       56.64       56.91      5.33 o 
   5   4   1      362.76      341.48     11.67 o 
   6   4   1      147.50      179.59     15.74 o 
   7   4   1        6.88       -3.01      7.58 o 
   8   4   1        9.72       -1.22      9.55 o 
  -8   5   1       14.13        6.67      8.98 o 
  -7   5   1       26.49       18.81      7.16 o 
  -6   5   1       18.03       16.51      6.12 o 
  -5   5   1       70.12       81.64      7.30 o 
  -4   5   1       74.34       50.37      6.66 o 
  -3   5   1      155.88      160.34      7.07 o 
  -2   5   1      254.51      251.99      8.21 o 
  -1   5   1     2202.95     2130.95     42.81 o 
   0   5   1    16668.13    14718.66    496.09 o 
   1   5   1     1258.83     1293.60     26.63 o 
   2   5   1      747.69      778.86     15.74 o 
   3   5   1      212.50      234.40      6.61 o 
   4   5   1      137.72      145.15      5.30 o 
   5   5   1       54.01       76.31      8.68 o 
   6   5   1       28.42       34.18     10.03 o 
   7   5   1        1.24       -9.38      7.50 o 
   8   5   1        0.00       -9.40      9.48 o 
  -8   6   1        5.14       -4.91      8.33 o 
  -7   6   1       33.13       29.28      7.74 o 
  -6   6   1      271.20      270.07     12.85 o 
  -5   6   1        7.07        7.05      4.12 o 
  -4   6   1      168.82      179.71      6.93 o 
  -3   6   1     1290.81     1381.08     35.60 o 
  -2   6   1       37.99       35.76      3.60 o 
  -1   6   1     3244.07     3231.55     64.38 o 
   0   6   1    25002.61    21014.48    972.95 o 
   1   6   1     2781.86     2686.63     62.29 o 
   2   6   1       44.51       63.17     10.30 o 
   3   6   1      462.69      462.24     10.78 o 
   4   6   1       48.91       46.77      5.29 o 
   5   6   1       82.39       85.83      7.69 o 
   6   6   1      326.44      322.90     14.66 o 
   7   6   1       10.55        8.10      9.17 o 
   8   6   1       19.27       16.57     11.63 o 
  -8   7   1        0.26      -12.51      8.34 o 
  -7   7   1       79.75       89.13     10.68 o 
  -6   7   1        6.98        1.14      5.44 o 
  -5   7   1       62.82       69.23      6.21 o 
  -4   7   1      476.54      488.14     13.62 o 
  -3   7   1        0.00        2.76      2.72 o 
  -2   7   1        2.75        1.43      1.45 o 
  -1   7   1      307.27      277.05      7.38 o 
   0   7   1     6352.82     6387.15    125.42 o 
   1   7   1     2773.78     2814.78     56.74 o 
   2   7   1       10.56        8.03      2.04 o 
   3   7   1      133.97      101.10      9.16 o 
   4   7   1        5.69        4.42      3.45 o 
   5   7   1      120.23      139.65     12.80 o 
   6   7   1       33.27       22.53      6.97 o 
   7   7   1       21.63       16.46      9.58 o 
  -8   8   1       20.60       18.76      8.25 o 
  -7   8   1       24.52       30.00      7.83 o 
  -6   8   1      127.02      126.76     13.20 o 
  -5   8   1      108.74      123.96     12.05 o 
  -4   8   1        3.44       -0.32      3.08 o 
  -3   8   1       83.47       57.78      7.83 o 
  -2   8   1        1.81       -2.13      1.42 o 
  -1   8   1      554.68      532.25     12.60 o 
   0   8   1      850.08      838.21     18.54 o 
   1   8   1     3396.97     3551.99     71.18 o 
   2   8   1     1539.92     1544.90     29.30 o 
   3   8   1      129.85      133.64      4.83 o 
   4   8   1       18.94       14.21      5.50 o 
   5   8   1      194.60      191.77      8.87 o 
   6   8   1       79.10       89.28     17.25 o 
   7   8   1        0.03       -6.33      7.80 o 
  -8   9   1        8.38       15.41      8.28 o 
  -7   9   1        7.13       11.79      7.18 o 
  -6   9   1       21.22       14.71      6.37 o 
  -5   9   1       74.58       95.71      9.25 o 
  -4   9   1        0.03        1.19      3.20 o 
  -3   9   1      460.13      486.71     22.83 o 
  -2   9   1      140.91      165.19      9.56 o 
  -1   9   1      218.06      237.98      7.00 o 
   0   9   1     1525.05     1583.31     33.20 o 
   1   9   1     3287.01     3289.49     66.35 o 
   2   9   1      108.76      131.26      5.18 o 
   3   9   1        0.17       -0.58      2.12 o 
   4   9   1       64.93       66.75      6.51 o 
   5   9   1      473.48      435.69     14.42 o 
   6   9   1       43.18       45.29      6.98 o 
   7   9   1       12.66       10.71      8.80 o 
  -8  10   1       83.31       82.37     11.62 o 
  -7  10   1        0.11       -6.00      5.88 o 
  -6  10   1       93.20      105.51     11.04 o 
  -5  10   1       37.56       34.68      6.78 o 
  -4  10   1        4.75        1.83      3.64 o 
  -3  10   1       28.58       18.91      3.97 o 
  -2  10   1        0.59        0.37      1.93 o 
  -1  10   1       34.49       32.12      3.88 o 
   0  10   1      137.38      125.22      4.84 o 
   1  10   1       11.51       16.58      3.49 o 
   2  10   1      322.01      321.94     11.42 o 
   3  10   1       40.11       35.26      3.77 o 
   4  10   1       76.27       58.20      6.39 o 
   5  10   1      238.55      234.77     12.24 o 
   6  10   1       10.77        6.84      5.37 o 
   7  10   1        3.41       -2.40     10.73 o 
  -8  11   1        0.73       -8.20      7.01 o 
  -7  11   1        0.05       -7.27      5.54 o 
  -6  11   1      173.29      168.01     13.53 o 
  -5  11   1      144.11      134.31     11.06 o 
  -4  11   1      251.32      250.97     11.48 o 
  -3  11   1      261.42      296.87     16.35 o 
  -2  11   1      144.45      143.78      5.56 o 
  -1  11   1      440.47      484.45     12.37 o 
   0  11   1      727.40      667.48     15.94 o 
   1  11   1      396.40      444.04     13.86 o 
   2  11   1      461.97      468.74     15.05 o 
   3  11   1       26.44       31.59      5.42 o 
   4  11   1        3.61       -1.40      3.32 o 
   5  11   1       34.75       30.31      6.22 o 
   6  11   1        0.93       -8.19      5.46 o 
   7  11   1        0.00      -12.27      8.18 o 
  -8  12   1        2.27       -6.68      9.29 o 
  -7  12   1       11.69       10.66      7.53 o 
  -6  12   1      147.68      154.39     19.87 o 
  -5  12   1       21.93       23.81      6.40 o 
  -4  12   1       12.23       14.04      4.75 o 
  -3  12   1      121.24      117.39      7.45 o 
  -2  12   1       16.08       14.63      2.89 o 
  -1  12   1      250.13      223.61      7.34 o 
   0  12   1     1240.93     1299.94     28.52 o 
   1  12   1      562.56      549.99     16.57 o 
   2  12   1      692.68      676.43     20.08 o 
   3  12   1      105.37      126.36      5.91 o 
   4  12   1      168.68      166.32      8.74 o 
   5  12   1        0.97       -4.70      4.16 o 
   6  12   1       32.86       16.43      7.08 o 
   7  12   1        2.22        5.03      9.45 o 
  -8  13   1        0.64       -0.90      7.85 o 
  -7  13   1       25.98       22.84      8.41 o 
  -6  13   1      139.39      124.79     12.05 o 
  -5  13   1       29.65       37.09      7.42 o 
  -4  13   1      289.29      272.83     19.05 o 
  -3  13   1       31.33       35.99      5.64 o 
  -2  13   1       23.62       10.39      2.98 o 
  -1  13   1      417.83      394.14     12.72 o 
   0  13   1       12.04       13.67      3.88 o 
   1  13   1      351.69      336.97     11.95 o 
   2  13   1      667.66      698.40     21.01 o 
   3  13   1      258.38      276.00     11.70 o 
   4  13   1       99.76      120.39      9.09 o 
   5  13   1       29.82       21.05      5.83 o 
   6  13   1       16.67       19.94      6.99 o 
   7  13   1        0.29       -1.03      9.56 o 
  -8  14   1       32.96       36.95     10.10 o 
  -7  14   1       19.32       23.65      8.51 o 
  -6  14   1       80.83       73.31     10.22 o 
  -5  14   1      249.27      217.41     11.61 o 
  -4  14   1       41.06       48.38      7.39 o 
  -3  14   1       18.73       30.34      5.46 o 
  -2  14   1       36.20       39.81      5.03 o 
  -1  14   1      565.84      559.32     14.62 o 
   0  14   1       46.87       41.00      4.39 o 
   1  14   1      139.43      133.96      7.09 o 
   2  14   1       21.52       18.04      4.60 o 
   3  14   1       37.30       30.78      9.51 o 
   4  14   1       98.08      102.79     18.39 o 
   5  14   1       76.44       81.82     13.34 o 
   6  14   1       18.75       17.40      7.51 o 
   7  14   1        4.85        1.46     10.19 o 
  -7  15   1       50.91       72.89     15.92 o 
  -6  15   1        0.00       -5.01      5.38 o 
  -5  15   1      371.01      369.86     21.45 o 
  -4  15   1       64.25       76.51      9.10 o 
  -3  15   1       54.30       49.99      6.74 o 
  -2  15   1      152.85      165.20      6.73 o 
  -1  15   1      215.42      228.18      8.03 o 
   0  15   1       28.69       32.45      4.14 o 
   1  15   1      935.93      914.88     34.63 o 
   2  15   1      287.00      284.56     11.73 o 
   3  15   1        5.40        0.23      5.26 o 
   4  15   1       48.04       31.70      7.01 o 
   5  15   1      165.51      169.57     13.11 o 
   6  15   1       21.48       22.72      7.88 o 
   7  15   1        2.86       -7.58      8.73 o 
  -7  16   1        0.19        1.32      7.20 o 
  -6  16   1       16.10        5.49      6.81 o 
  -5  16   1      184.16      180.41     16.81 o 
  -4  16   1      155.19      178.35     15.07 o 
  -3  16   1      194.62      194.85      9.92 o 
  -2  16   1        2.57        0.31      2.85 o 
  -1  16   1      102.40      114.37      5.72 o 
   0  16   1      162.39      142.84      6.28 o 
   1  16   1       41.31       74.69      7.91 o 
   2  16   1       34.35       45.48      7.82 o 
   3  16   1      202.32      186.57     11.29 o 
   4  16   1        0.02       -3.86      5.04 o 
   5  16   1        6.47       -4.13      6.04 o 
   6  16   1        9.73        3.74      7.26 o 
   7  16   1        0.04        1.33     10.60 o 
  -7  17   1       17.38       16.28      8.08 o 
  -6  17   1       14.32        3.15      7.22 o 
  -5  17   1       47.40       75.19     13.43 o 
  -4  17   1      119.51      143.42     12.03 o 
  -3  17   1       84.84      103.09      9.33 o 
  -2  17   1      232.96      204.51      8.10 o 
  -1  17   1       17.79       31.54      4.45 o 
   0  17   1        9.58        9.68      3.41 o 
   1  17   1      674.69      698.75     21.41 o 
   2  17   1        4.95       -0.29      3.71 o 
   3  17   1       36.53       47.77      7.57 o 
   4  17   1        4.09       -2.20      4.93 o 
   5  17   1       37.29       42.12      8.83 o 
   6  17   1       14.96       14.77      7.94 o 
  -7  18   1        0.00       -4.65      7.38 o 
  -6  18   1        2.77       -1.90      7.78 o 
  -5  18   1        0.00       -1.26      6.39 o 
  -4  18   1       64.08       69.36      9.39 o 
  -3  18   1       18.99       14.66      5.40 o 
  -2  18   1       13.93        9.08      3.84 o 
  -1  18   1        7.01        6.86      3.56 o 
   0  18   1        3.46        4.85      4.42 o 
   1  18   1        3.93       11.65      4.80 o 
   2  18   1        0.81       -2.19      4.31 o 
   3  18   1       19.41       18.88      6.20 o 
   4  18   1        8.70        3.14      5.50 o 
   5  18   1       14.21        8.39      7.03 o 
   6  18   1        1.34        2.49      7.04 o 
  -7  19   1        2.14      -10.63      9.14 o 
  -6  19   1        0.30       -2.47      7.85 o 
  -5  19   1      154.94      176.46     15.16 o 
  -4  19   1        0.56       -3.43      5.03 o 
  -3  19   1       74.29       66.56     11.74 o 
  -2  19   1       11.52        5.71      4.89 o 
  -1  19   1       20.82       24.23      4.70 o 
   0  19   1       17.84       11.71      4.60 o 
   1  19   1       59.01       54.74      7.30 o 
   2  19   1        4.32       -3.11      4.46 o 
   3  19   1       84.75       85.88      9.44 o 
   4  19   1        5.29        4.72      5.81 o 
   5  19   1        0.00       -1.58      6.58 o 
   6  19   1       10.80       -2.70      9.45 o 
  -7  20   1        0.47       -4.92     14.23 o 
  -6  20   1        2.53       -4.30      7.89 o 
  -5  20   1      137.98      165.67     21.43 o 
  -4  20   1      104.26      115.74     11.59 o 
  -3  20   1       19.25       14.74      6.14 o 
  -2  20   1      102.49      100.21      9.55 o 
  -1  20   1       46.63       63.53      6.24 o 
   0  20   1       33.32       31.82      5.59 o 
   1  20   1        0.46       -4.28      4.21 o 
   2  20   1       49.79       52.28      7.97 o 
   3  20   1        1.01       -1.15      5.23 o 
   4  20   1        0.48       -6.58      5.75 o 
   5  20   1       13.12       13.18      7.99 o 
   6  20   1        0.45        7.44     14.66 o 
  -6  21   1        1.46        5.07      8.64 o 
  -5  21   1      165.48      244.59     31.99 o 
  -4  21   1      209.38      222.37     12.68 o 
  -3  21   1      120.87      140.53     11.97 o 
  -2  21   1       10.36        7.84      5.36 o 
  -1  21   1      416.94      383.70     12.76 o 
   0  21   1      164.45      160.78      8.95 o 
   1  21   1        0.47       -5.49      4.71 o 
   2  21   1      299.90      284.95     14.94 o 
   3  21   1       15.02        4.94      6.18 o 
   4  21   1       14.17       12.94      7.30 o 
   5  21   1        0.18       -4.21      7.11 o 
   6  21   1        1.67       -6.81     11.94 o 
  -6  22   1       32.17       39.24     11.10 o 
  -5  22   1      140.71      180.40     17.65 o 
  -4  22   1      288.00      284.94     18.73 o 
  -3  22   1       37.62       24.91      7.31 o 
  -2  22   1       69.67       69.17      8.87 o 
  -1  22   1       14.42       21.05      5.42 o 
   0  22   1       29.97       42.15      6.81 o 
   1  22   1       41.65       50.96      7.87 o 
   2  22   1      153.74      186.97     13.88 o 
   3  22   1       80.77       99.37     10.95 o 
   4  22   1       26.79       20.25      8.00 o 
   5  22   1       28.87       30.73      9.73 o 
  -6  23   1       40.91       49.32     16.77 o 
  -5  23   1       31.87       39.98      9.56 o 
  -4  23   1        1.90        5.66      6.27 o 
  -3  23   1      142.35      152.56     23.14 o 
  -2  23   1        7.81        0.30      5.32 o 
  -1  23   1      157.39      171.90     21.56 o 
   0  23   1       12.39        9.42      5.36 o 
   1  23   1        9.31        8.74      5.85 o 
   2  23   1       44.79       39.48     10.14 o 
   3  23   1      201.85      204.46     12.88 o 
   4  23   1       41.04       32.03      8.43 o 
   5  23   1        1.32       -2.69     10.09 o 
  -6  24   1        5.57        7.21     10.30 o 
  -5  24   1        0.04       -3.72      7.50 o 
  -4  24   1        3.62        2.76      6.65 o 
  -3  24   1      171.42      194.26     16.97 o 
  -2  24   1        0.17       -1.58      5.45 o 
  -1  24   1        8.20       11.15      6.99 o 
   0  24   1       23.34       18.61      6.25 o 
   1  24   1        1.00       -3.35      5.20 o 
   2  24   1      121.08      142.97     19.79 o 
   3  24   1       59.53       54.87      9.50 o 
   4  24   1        2.98       -2.37      7.13 o 
   5  24   1        0.07       -3.40      8.73 o 
  -5  25   1        8.57        6.27     12.33 o 
  -4  25   1       49.33       45.21      9.78 o 
  -3  25   1       14.70       10.83      6.34 o 
  -2  25   1        0.34       -4.73      6.46 o 
  -1  25   1        4.93       -6.92      5.89 o 
   0  25   1       43.95       17.90      8.43 o 
   1  25   1       14.75        3.96      6.41 o 
   2  25   1        0.85       -4.63      6.05 o 
   3  25   1       82.51       99.68     23.38 o 
   4  25   1        1.29        1.70     10.31 o 
   5  25   1       12.27        9.52     12.52 o 
  -5  26   1        7.03       -9.52      7.46 o 
  -4  26   1       37.90       33.29      9.32 o 
  -3  26   1        4.04        6.99      6.89 o 
  -2  26   1       20.74       11.61      7.97 o 
  -1  26   1        9.65        2.06      6.88 o 
   0  26   1        1.03       -6.80      6.02 o 
   1  26   1        4.65       -0.64      6.73 o 
   2  26   1        9.87        1.29      6.62 o 
   3  26   1        2.47       -5.77      7.78 o 
   4  26   1        0.19       -7.21      9.23 o 
  -5  27   1        1.32        6.35      8.99 o 
  -4  27   1        0.13       -3.04      7.36 o 
  -3  27   1       16.95       10.17      8.52 o 
  -2  27   1        0.07        0.47      7.76 o 
  -1  27   1       24.01       10.59      8.04 o 
   0  27   1       36.34       22.51      8.87 o 
   1  27   1       11.79        4.34      7.91 o 
   2  27   1        3.61        7.43      8.61 o 
   3  27   1        5.26       -2.88      8.57 o 
   4  27   1        3.22       -5.93      9.60 o 
  -4  28   1        3.18        2.27     12.59 o 
  -3  28   1       37.74       18.81     15.00 o 
  -2  28   1        9.55       -0.14      9.84 o 
  -1  28   1       19.68       25.02      9.23 o 
   0  28   1       23.44       23.62      8.80 o 
   1  28   1        1.27       -1.30      8.27 o 
   2  28   1        0.21        0.69      8.33 o 
   3  28   1       19.72       18.27     10.85 o 
  -4  29   1       25.78       16.31     13.86 o 
  -3  29   1        1.55       -4.05      7.91 o 
  -2  29   1        3.81       -4.39      7.56 o 
  -1  29   1       14.02       12.22      9.72 o 
   0  29   1        7.96        3.97      8.05 o 
   1  29   1        4.51        3.99      8.65 o 
   2  29   1        5.20       10.22      9.08 o 
   3  29   1       37.23       41.93     12.79 o 
  -3  30   1        0.22      -12.02      8.01 o 
  -2  30   1        0.00       -4.13      8.34 o 
  -1  30   1        0.00       -8.23      8.31 o 
   0  30   1        1.23       -3.46      7.50 o 
   1  30   1        0.01       -3.26      8.04 o 
   2  30   1       16.94       -5.30      8.82 o 
  -2  31   1        0.16      -11.89      7.92 o 
  -1  31   1       15.23       -2.63      8.71 o 
   0  31   1       17.54        2.76      8.92 o 
   1  31   1        0.35        4.46      8.84 o 
   2  31   1        1.70        0.00      9.15 o 
  -1  32   1       17.46       13.26     10.40 o 
   0  32   1       37.23       36.06     12.45 o 
  -9   0   2        7.87        7.40     15.23 o 
  -8   0   2       16.17        5.22     12.18 o 
  -7   0   2       32.83       24.75      9.05 o 
  -6   0   2      337.28      377.34     18.19 o 
  -5   0   2       26.57       31.32      6.92 o 
  -4   0   2      174.69      208.41     10.78 o 
  -3   0   2     2168.10     2251.65     93.06 o 
  -2   0   2     1531.40     1525.30     43.42 o 
  -1   0   2    11065.24    10165.41    379.04 o 
   0   0   2     5329.73     5140.58    140.29 o 
   1   0   2      940.82      889.77     27.24 o 
   2   0   2     1321.58     1222.80     40.53 o 
   3   0   2     1066.79     1061.59     33.98 o 
   4   0   2       39.16       39.61     11.30 o 
   5   0   2      545.29      492.45     32.63 o 
   6   0   2      620.59      637.17     41.03 o 
   7   0   2        2.26       -2.42     12.67 o 
  -9   1   2        1.30       -7.57      9.95 o 
  -8   1   2       47.53       32.16     10.71 o 
  -7   1   2       33.25       44.58      6.61 o 
  -6   1   2        0.88       -0.64      3.85 o 
  -5   1   2       61.31       65.17      5.92 o 
  -4   1   2     1514.91     1619.11     36.27 o 
  -3   1   2      603.59      601.64     14.23 o 
  -2   1   2     5352.25     5541.42    106.84 o 
  -1   1   2       31.92       53.30      6.35 o 
   0   1   2       74.81       60.63      2.69 o 
   1   1   2      177.98      178.46      5.57 o 
   2   1   2       95.27       92.62      5.36 o 
   3   1   2       27.37       21.72      6.19 o 
   4   1   2      285.45      287.02      9.61 o 
   5   1   2       32.20       36.37     16.76 o 
   6   1   2      155.02      262.79     21.72 o 
   7   1   2        1.12       -8.79      8.20 o 
  -9   2   2        1.54       -5.11      9.23 o 
  -8   2   2        1.27       -2.76      8.08 o 
  -7   2   2      139.96      123.50     11.37 o 
  -6   2   2      107.93      121.69      8.76 o 
  -5   2   2       75.19       78.92      7.00 o 
  -4   2   2        0.40       -0.02      2.18 o 
  -3   2   2      177.10      176.64      5.73 o 
  -2   2   2     1373.04     1400.35     32.84 o 
  -1   2   2     1625.67     1731.84     62.97 o 
   0   2   2     2423.77     2401.33     47.31 o 
   1   2   2      590.54      540.99     12.64 o 
   2   2   2      892.68      824.09     18.79 o 
   3   2   2        6.56        2.61      2.76 o 
   4   2   2        9.50        4.86      3.32 o 
   5   2   2      115.90      143.43     12.52 o 
   6   2   2      113.38      165.50     18.01 o 
   7   2   2        7.12        6.41      9.62 o 
  -9   3   2       24.04       29.15     12.47 o 
  -8   3   2        5.91       -9.47      8.13 o 
  -7   3   2        8.32        1.28      5.94 o 
  -6   3   2        1.41       -0.70      3.92 o 
  -5   3   2       77.00       86.07      9.37 o 
  -4   3   2      527.13      601.45     14.93 o 
  -3   3   2       17.01       14.21      3.37 o 
  -2   3   2       23.99       19.89      2.29 o 
  -1   3   2     4439.77     4288.64    117.41 o 
   0   3   2      317.46      273.26      6.95 o 
   1   3   2       84.87       75.23      3.44 o 
   2   3   2     2226.56     2437.19     49.50 o 
   3   3   2       49.69       46.15      4.48 o 
   4   3   2       99.38      114.01      7.19 o 
   5   3   2      852.93      821.72     25.40 o 
   6   3   2      178.94      228.36     20.63 o 
   7   3   2        0.33       -6.24      7.93 o 
  -8   4   2      156.55      168.49     17.55 o 
  -7   4   2       29.97       30.52      7.36 o 
  -6   4   2       67.89       55.71      6.45 o 
  -5   4   2      611.70      597.66     16.63 o 
  -4   4   2     1702.41     1946.29     41.14 o 
  -3   4   2      117.50      112.23      4.47 o 
  -2   4   2     3647.49     3598.62     71.64 o 
  -1   4   2      188.37      192.27     32.54 o 
   0   4   2     5874.27     5848.35    112.95 o 
   1   4   2      262.27      298.34      8.08 o 
   2   4   2     2716.05     3065.63     61.54 o 
   3   4   2       59.02       50.51      4.66 o 
   4   4   2        1.61       -2.16      2.83 o 
   5   4   2      106.66      119.74     10.29 o 
   6   4   2       10.71       13.43      9.51 o 
   7   4   2        0.63       -9.33      8.55 o 
  -8   5   2        8.08        8.80      7.13 o 
  -7   5   2       93.16      102.09     11.07 o 
  -6   5   2       15.34        3.43      4.30 o 
  -5   5   2      110.31      108.11      6.96 o 
  -4   5   2      135.15      155.12      6.46 o 
  -3   5   2     1537.80     1605.71     33.84 o 
  -2   5   2      339.48      310.13      8.12 o 
  -1   5   2    14672.48    12978.49    252.24 o 
   0   5   2       51.86       50.47      4.42 o 
   1   5   2      721.42      716.58     16.24 o 
   2   5   2        4.49       -0.21      2.55 o 
   3   5   2        8.50        3.94      2.69 o 
   4   5   2       12.84       14.19      4.97 o 
   5   5   2        0.96       13.52      5.75 o 
   6   5   2       95.14      121.01     15.18 o 
   7   5   2        0.00       -4.43      7.61 o 
  -8   6   2        1.54       -1.97      6.34 o 
  -7   6   2       30.39       25.47      7.37 o 
  -6   6   2        4.88        0.21      4.90 o 
  -5   6   2      377.08      379.46     12.13 o 
  -4   6   2      146.99      165.65      5.90 o 
  -3   6   2      715.51      763.47     17.64 o 
  -2   6   2      704.84      718.64     16.27 o 
  -1   6   2       70.31       77.23      4.05 o 
   0   6   2     3057.64     3141.52     62.93 o 
   1   6   2        3.29        0.23      1.74 o 
   2   6   2      840.68      939.20     21.35 o 
   3   6   2       25.73       22.09      3.49 o 
   4   6   2       56.00       55.51      7.01 o 
   5   6   2      284.81      261.10     12.24 o 
   6   6   2      161.57      184.65     18.53 o 
   7   6   2        6.44        6.18     13.14 o 
  -8   7   2        1.66       -0.75      6.74 o 
  -7   7   2      197.80      199.06     19.01 o 
  -6   7   2       35.97       37.12      7.20 o 
  -5   7   2       46.07       40.11      6.27 o 
  -4   7   2      239.78      232.88      7.36 o 
  -3   7   2     1786.71     1762.26     44.77 o 
  -2   7   2      357.40      348.14      9.16 o 
  -1   7   2      615.00      644.12     14.78 o 
   0   7   2        1.45        0.43      1.85 o 
   1   7   2       25.90       27.50      3.42 o 
   2   7   2     1092.52     1244.18     27.26 o 
   3   7   2      201.57      179.00      6.75 o 
   4   7   2       66.18       65.54      9.45 o 
   5   7   2       20.57       14.87      6.36 o 
   6   7   2       43.12       53.23     11.53 o 
   7   7   2       51.57       35.04     21.65 o 
  -8   8   2        5.42        6.40      7.10 o 
  -7   8   2       16.84       28.55      8.15 o 
  -6   8   2       18.98       23.56      6.53 o 
  -5   8   2        1.55       -2.16      4.04 o 
  -4   8   2       26.55       26.74      3.16 o 
  -3   8   2      326.48      369.24     10.42 o 
  -2   8   2      164.13      175.02      5.82 o 
  -1   8   2      990.85     1047.44     22.82 o 
   0   8   2     2042.91     2028.45     41.89 o 
   1   8   2       10.08        6.54      1.98 o 
   2   8   2      148.56      152.17      6.05 o 
   3   8   2      134.45      129.26      5.83 o 
   4   8   2       14.29        9.88      7.63 o 
   5   8   2        4.44       -4.08      4.98 o 
   6   8   2        2.08       -9.64      6.43 o 
   7   8   2       66.91       88.35     15.51 o 
  -8   9   2       15.92       13.59      7.86 o 
  -7   9   2       15.13       24.62      7.62 o 
  -6   9   2       37.33       30.99      6.56 o 
  -5   9   2       36.48       46.65      6.65 o 
  -4   9   2        0.24        3.81      3.47 o 
  -3   9   2        0.48       -1.51      1.99 o 
  -2   9   2     1653.72     1730.75     36.52 o 
  -1   9   2       37.16       43.72      3.64 o 
   0   9   2      103.34       97.06      4.43 o 
   1   9   2      101.31      124.14      4.36 o 
   2   9   2      140.39      131.36      5.58 o 
   3   9   2       40.16       42.54      5.60 o 
   4   9   2      103.36      100.88     12.43 o 
   5   9   2        3.63       -0.46      5.32 o 
   6   9   2        0.05       -8.57      6.74 o 
   7   9   2       24.21       32.53     13.62 o 
  -8  10   2        3.45        2.83      7.33 o 
  -7  10   2        1.72        3.49      5.87 o 
  -6  10   2       25.59       25.08      6.75 o 
  -5  10   2       14.67       16.50      5.33 o 
  -4  10   2      139.44      143.33      7.71 o 
  -3  10   2       28.10       21.81      3.54 o 
  -2  10   2      619.64      623.01     15.25 o 
  -1  10   2       77.31       90.78      6.08 o 
   0  10   2     1080.23     1061.22     23.68 o 
   1  10   2     2893.91     3094.56     63.24 o 
   2  10   2       41.29       51.39      6.14 o 
   3  10   2      133.70      139.71      6.46 o 
   4  10   2        7.88        2.38      4.63 o 
   5  10   2       81.79       79.12      9.73 o 
   6  10   2       57.86       60.32      9.81 o 
   7  10   2        0.01       -1.90      9.39 o 
  -8  11   2       15.06       10.95      8.24 o 
  -7  11   2      169.40      188.53     15.02 o 
  -6  11   2        0.16       -1.74      5.49 o 
  -5  11   2        6.20       -3.95      4.13 o 
  -4  11   2       70.24       72.83      7.12 o 
  -3  11   2        0.37       -2.76      2.27 o 
  -2  11   2       65.76       57.94      4.73 o 
  -1  11   2      995.33     1061.15     23.84 o 
   0  11   2     1521.22     1546.51     33.37 o 
   1  11   2      366.63      418.15     11.42 o 
   2  11   2      300.42      288.13      9.17 o 
   3  11   2       13.19       10.31      3.58 o 
   4  11   2        4.90       -6.52      4.35 o 
   5  11   2       12.53        9.45      6.07 o 
   6  11   2        1.35        3.63      6.59 o 
   7  11   2        9.94       13.30     10.37 o 
  -8  12   2        6.66      -10.00      7.24 o 
  -7  12   2        6.34        5.48      6.84 o 
  -6  12   2       16.12        9.22      5.71 o 
  -5  12   2       54.33       52.70      8.04 o 
  -4  12   2        1.26       -5.29      3.53 o 
  -3  12   2        6.88       -0.02      2.46 o 
  -2  12   2      624.55      647.12     16.09 o 
  -1  12   2      192.78      178.85      6.57 o 
   0  12   2     3529.09     3605.26     73.41 o 
   1  12   2      124.65      105.63      5.45 o 
   2  12   2      287.49      259.12      8.68 o 
   3  12   2        2.37       -0.92      3.73 o 
   4  12   2        7.86        2.05      5.25 o 
   5  12   2        2.85       -5.41      5.45 o 
   6  12   2        0.38       -8.32      5.55 o 
   7  12   2        1.84       -0.41     11.46 o 
  -8  13   2        4.73       -9.25      7.12 o 
  -7  13   2       27.29       22.61      7.79 o 
  -6  13   2       53.45       37.64      8.08 o 
  -5  13   2      315.90      290.91     13.49 o 
  -4  13   2        9.96        8.22      4.82 o 
  -3  13   2       68.91       72.91     10.60 o 
  -2  13   2       16.85       12.63      3.38 o 
  -1  13   2       75.88       68.54      6.34 o 
   0  13   2      576.22      617.21     15.73 o 
   1  13   2     2376.63     2486.89     52.25 o 
   2  13   2        8.17        3.83      3.14 o 
   3  13   2       39.89       61.43     17.07 o 
   4  13   2       51.43       43.56      7.90 o 
   5  13   2        8.86        5.29      6.49 o 
   6  13   2        2.05       -1.43      6.38 o 
  -8  14   2        0.97       -1.84      7.25 o 
  -7  14   2        0.50       -6.55      6.29 o 
  -6  14   2        5.30       -4.00      5.59 o 
  -5  14   2        0.01        0.20      4.77 o 
  -4  14   2      151.23      145.72      9.07 o 
  -3  14   2      153.54      149.22      6.55 o 
  -2  14   2        0.04       -1.93      2.52 o 
  -1  14   2      150.64      135.54      5.93 o 
   0  14   2       40.08       33.78      4.57 o 
   1  14   2     1534.65     1612.40     35.57 o 
   2  14   2      226.05      222.64      8.40 o 
   3  14   2        3.82        0.29      4.32 o 
   4  14   2       24.40       19.94     10.92 o 
   5  14   2        0.91       -5.50      5.82 o 
   6  14   2        6.30        4.57      6.62 o 
  -8  15   2        7.30        3.91      8.45 o 
  -7  15   2        0.02       -6.83      6.76 o 
  -6  15   2       12.25        2.92      6.49 o 
  -5  15   2       82.53       87.20     26.49 o 
  -4  15   2      128.86      148.16     14.58 o 
  -3  15   2        2.58        5.25      3.21 o 
  -2  15   2       11.88        5.93      3.17 o 
  -1  15   2       70.20      104.22      6.70 o 
   0  15   2       36.44       39.90      4.66 o 
   1  15   2      971.80      980.63     23.49 o 
   2  15   2       19.35       20.14      5.40 o 
   3  15   2       16.91       10.18      5.24 o 
   4  15   2       51.88       63.67      8.85 o 
   5  15   2       70.15       86.92     10.74 o 
   6  15   2        1.14       -9.90      6.60 o 
  -7  16   2        1.40      -10.14      6.76 o 
  -6  16   2       90.81       69.30     16.28 o 
  -5  16   2        6.95        3.79      6.17 o 
  -4  16   2      523.27      482.90     21.79 o 
  -3  16   2      102.12      116.28      8.83 o 
  -2  16   2      337.81      330.75     11.26 o 
  -1  16   2      763.09      829.00     20.59 o 
   0  16   2      298.90      263.80     10.46 o 
   1  16   2      416.45      405.17     12.14 o 
   2  16   2      164.77      164.53     10.59 o 
   3  16   2        0.27        2.93      5.03 o 
   4  16   2       40.98       29.36      7.48 o 
   5  16   2       27.84       24.36      8.89 o 
   6  16   2        1.05       -1.99      7.25 o 
  -7  17   2       36.78       49.75     14.99 o 
  -6  17   2        0.05        4.64      7.99 o 
  -5  17   2       14.44       15.31      7.00 o 
  -4  17   2        6.32        5.55      5.48 o 
  -3  17   2      523.60      492.63     14.33 o 
  -2  17   2      233.90      232.37     10.16 o 
  -1  17   2      136.01      130.43      6.61 o 
   0  17   2      362.34      345.01     11.13 o 
   1  17   2       31.72       51.09      6.98 o 
   2  17   2        5.01        4.58      4.87 o 
   3  17   2      129.32      156.13     12.66 o 
   4  17   2        2.31       -3.34      5.99 o 
   5  17   2       17.06       15.40      7.36 o 
   6  17   2        6.37        3.67      8.07 o 
  -7  18   2        7.34       18.90     42.27 o 
  -6  18   2      146.02      176.39     46.64 o 
  -5  18   2        0.28       -2.07      5.60 o 
  -4  18   2        3.51       -1.00      5.11 o 
  -3  18   2      333.26      316.83     14.24 o 
  -2  18   2       13.57        8.65      3.96 o 
  -1  18   2       85.94      102.74      7.53 o 
   0  18   2       20.98       20.53      5.29 o 
   1  18   2      215.02      184.39      9.55 o 
   2  18   2       42.21       35.83      6.93 o 
   3  18   2       22.24       14.38      6.50 o 
   4  18   2       96.12       98.76     15.46 o 
   5  18   2        8.48       -0.11      6.76 o 
   6  18   2        4.19       -6.40      7.74 o 
  -7  19   2       20.43       12.84     16.21 o 
  -6  19   2        6.74       13.60      8.31 o 
  -5  19   2      186.07      222.63     40.57 o 
  -4  19   2        0.22       -5.14      5.06 o 
  -3  19   2      214.15      209.22     10.84 o 
  -2  19   2       14.54        7.51      4.19 o 
  -1  19   2      290.14      292.54     12.65 o 
   0  19   2        0.11       -4.11      3.38 o 
   1  19   2       77.36       66.25      8.24 o 
   2  19   2      198.63      201.53     20.97 o 
   3  19   2       44.71       67.21      9.39 o 
   4  19   2        0.09        0.58      6.38 o 
   5  19   2        0.98       -0.65      7.49 o 
   6  19   2        5.83       10.02      8.52 o 
  -7  20   2       72.19      109.00     39.00 o 
  -6  20   2        9.32        6.23      8.28 o 
  -5  20   2      277.67      238.39     22.17 o 
  -4  20   2       76.43       80.64     10.08 o 
  -3  20   2       35.39       25.97      6.68 o 
  -2  20   2      122.04      133.22     14.03 o 
  -1  20   2       19.45       14.28      4.49 o 
   0  20   2       46.55       59.74     10.53 o 
   1  20   2       63.58       64.18      8.58 o 
   2  20   2        5.53       11.07      6.03 o 
   3  20   2       61.43       66.90      9.65 o 
   4  20   2       15.64       20.30      6.85 o 
   5  20   2       62.95      104.39     24.95 o 
  -6  21   2        1.59        0.79      7.47 o 
  -5  21   2      241.12      259.38     14.39 o 
  -4  21   2       39.71       49.59      8.27 o 
  -3  21   2       13.94        0.53      5.12 o 
  -2  21   2        7.83        8.76      4.68 o 
  -1  21   2        2.39       -1.72      3.73 o 
   0  21   2        8.26       -1.36      3.79 o 
   1  21   2       26.19       14.67      6.11 o 
   2  21   2      190.98      217.66     14.99 o 
   3  21   2        8.49        5.10      6.14 o 
   4  21   2       14.39        8.86      7.46 o 
   5  21   2       11.63        5.15      8.67 o 
  -6  22   2       22.38       20.98     10.11 o 
  -5  22   2       31.00       32.48      8.94 o 
  -4  22   2      250.58      231.62     22.11 o 
  -3  22   2        5.05       -0.47      5.39 o 
  -2  22   2       51.20       42.78      6.32 o 
  -1  22   2        2.22       -2.39      3.94 o 
   0  22   2        0.81        1.18      4.21 o 
   1  22   2       30.67       26.96      7.38 o 
   2  22   2        5.30       11.99      6.45 o 
   3  22   2        1.82       -2.76      5.77 o 
   4  22   2        1.09       -8.54      6.70 o 
   5  22   2       43.90       51.21     11.55 o 
  -6  23   2       24.76       25.07     10.13 o 
  -5  23   2        8.12        1.46      7.38 o 
  -4  23   2      105.49      133.69     12.90 o 
  -3  23   2       21.21       12.20      6.73 o 
  -2  23   2        5.15       -1.28      4.28 o 
  -1  23   2        2.11       -4.25      4.17 o 
   0  23   2       27.98       29.53      6.74 o 
   1  23   2        0.36       -7.79      5.20 o 
   2  23   2       40.39       45.13      8.60 o 
   3  23   2       12.01       19.80      7.29 o 
   4  23   2        1.03        2.17      7.19 o 
   5  23   2        1.24        3.00      8.54 o 
  -6  24   2       52.18       66.39     12.64 o 
  -5  24   2       13.88        9.41      8.11 o 
  -4  24   2       72.40       95.45     11.51 o 
  -3  24   2        0.24       -7.00      5.60 o 
  -2  24   2        1.13       -1.66      4.57 o 
  -1  24   2        1.48       -1.51      4.39 o 
   0  24   2       14.62       12.10      6.23 o 
   1  24   2       12.54        0.63      5.91 o 
   2  24   2       16.19       11.99      7.29 o 
   3  24   2       61.14       50.81     12.48 o 
   4  24   2        4.00       -4.71      6.99 o 
  -5  25   2       28.53        8.36      8.55 o 
  -4  25   2      138.59      158.70     14.48 o 
  -3  25   2        0.00       -8.03      5.35 o 
  -2  25   2        0.39        1.06      5.70 o 
  -1  25   2        0.08       -1.02      4.61 o 
   0  25   2       11.30        2.72      5.89 o 
   1  25   2        3.88        8.80      6.79 o 
   2  25   2       37.45       26.27      8.13 o 
   3  25   2       28.85       32.51      8.75 o 
   4  25   2        0.25       -2.12      7.46 o 
  -5  26   2        7.83        2.62      8.14 o 
  -4  26   2        7.82       11.87     10.39 o 
  -3  26   2        2.30       -0.19      6.42 o 
  -2  26   2        2.73       -3.35      6.22 o 
  -1  26   2       82.68       81.87     10.41 o 
   0  26   2        6.62       10.28      6.73 o 
   1  26   2       49.26       53.01      8.88 o 
   2  26   2        7.91        8.63      7.43 o 
   3  26   2        6.95        1.12      7.12 o 
   4  26   2        0.11       -3.04      8.07 o 
  -5  27   2       21.30       11.11      9.05 o 
  -4  27   2      105.14       93.28     12.92 o 
  -3  27   2        6.57        7.95      6.80 o 
  -2  27   2       36.40        9.08      6.82 o 
  -1  27   2        2.20       10.93      6.66 o 
   0  27   2       15.84       13.07      7.10 o 
   1  27   2        1.12        4.24      8.93 o 
   2  27   2      134.40      150.23     14.63 o 
   3  27   2       14.52       12.70      8.05 o 
  -4  28   2       65.65       46.71     10.44 o 
  -3  28   2        0.31       -2.77      7.12 o 
  -2  28   2        1.61      -10.24      6.82 o 
  -1  28   2       16.80        5.66      6.92 o 
   0  28   2        1.08       -1.74      6.40 o 
   1  28   2       21.93       12.28      7.40 o 
   2  28   2        0.15        0.78      7.27 o 
   3  28   2        6.25       11.93      7.76 o 
  -4  29   2       26.73       27.52      9.47 o 
  -3  29   2        4.11       -2.34      7.20 o 
  -2  29   2        6.32       -1.10      8.44 o 
  -1  29   2        4.86       -1.60      7.80 o 
   0  29   2       39.92       41.11      9.33 o 
   1  29   2       20.56       38.83      9.03 o 
   2  29   2        0.18       10.19      8.33 o 
  -3  30   2        6.37        1.96      9.34 o 
  -2  30   2        1.95       -0.27      8.67 o 
  -1  30   2       15.66       16.95     17.21 o 
   0  30   2        5.63        7.29     11.74 o 
   1  30   2        2.62       -8.86      6.96 o 
   2  30   2       18.08       11.05     10.00 o 
  -2  31   2        5.65        3.32      9.51 o 
  -1  31   2        6.43        0.76      9.48 o 
   0  31   2       20.89        8.83     11.37 o 
   1  31   2        6.45        4.44      9.01 o 
  -9   1   3        8.92      -11.72      9.57 o 
  -8   1   3        4.63       -6.00      6.24 o 
  -7   1   3       92.77      111.63     14.47 o 
  -6   1   3        0.07       -0.71      3.60 o 
  -5   1   3      107.50      116.87      6.04 o 
  -4   1   3       76.58       81.23      5.63 o 
  -3   1   3      708.56      656.09     14.99 o 
  -2   1   3      112.59      120.33      3.79 o 
  -1   1   3       71.02       72.17      3.87 o 
   0   1   3      951.55      921.94     19.92 o 
   1   1   3       95.64      116.37      4.85 o 
   2   1   3      280.03      321.23      9.75 o 
   3   1   3      371.08      363.94     11.08 o 
   4   1   3      171.70      156.24      7.69 o 
   5   1   3       99.31      104.13     13.53 o 
   6   1   3        1.91       -3.87      7.78 o 
   7   1   3        0.27       -9.25      9.47 o 
  -9   2   3        3.64       -9.03     10.57 o 
  -8   2   3       19.45        5.38      6.57 o 
  -7   2   3      100.11      107.56     11.39 o 
  -6   2   3      156.05      157.39     12.62 o 
  -5   2   3      108.81      118.11      9.57 o 
  -4   2   3       10.95       12.48      2.91 o 
  -3   2   3      139.49      110.83      4.32 o 
  -2   2   3       26.20       28.08      2.06 o 
  -1   2   3      267.73      249.17      7.89 o 
   0   2   3      227.71      198.85      5.97 o 
   1   2   3      404.38      409.61     10.81 o 
   2   2   3     2361.32     2475.89     50.98 o 
   3   2   3        4.62        2.04      3.00 o 
   4   2   3      342.72      331.31     11.19 o 
   5   2   3       56.22       44.75     12.93 o 
   6   2   3       23.17       45.29     11.54 o 
   7   2   3        3.08       -6.09      9.32 o 
  -9   3   3        1.63       -1.04     13.69 o 
  -8   3   3       30.55       32.03     10.40 o 
  -7   3   3       18.09       13.62      5.25 o 
  -6   3   3        2.12       -2.57      3.86 o 
  -5   3   3        8.33       13.85      3.51 o 
  -4   3   3      113.28       92.21      6.65 o 
  -3   3   3      187.57      181.92      9.31 o 
  -2   3   3      326.19      374.88      9.08 o 
  -1   3   3      869.38      896.21     22.45 o 
   0   3   3      519.39      516.61     12.40 o 
   1   3   3        0.00       -0.59      2.05 o 
   2   3   3      578.46      541.97     14.15 o 
   3   3   3        8.04       10.13      3.50 o 
   4   3   3        1.75       -2.76      3.53 o 
   5   3   3        2.66       -6.18      7.00 o 
   6   3   3       33.04       35.39     20.36 o 
   7   3   3        0.06       -0.82      9.38 o 
  -9   4   3        5.25       -1.77     10.71 o 
  -8   4   3      105.23      113.39     14.45 o 
  -7   4   3       18.38       14.99      5.57 o 
  -6   4   3       51.27       46.82      6.64 o 
  -5   4   3        1.59        0.22      2.79 o 
  -4   4   3      351.60      375.39     10.52 o 
  -3   4   3      181.09      188.68      6.10 o 
  -2   4   3      437.58      409.70      9.91 o 
  -1   4   3      195.75      197.03      9.88 o 
   0   4   3      432.14      402.79     10.14 o 
   1   4   3      220.22      233.10      7.42 o 
   2   4   3      411.56      443.32     12.26 o 
   3   4   3      185.51      184.42      7.46 o 
   4   4   3       26.09       28.26      6.24 o 
   5   4   3       21.49       10.03      6.18 o 
   6   4   3       70.48       85.82     23.23 o 
   7   4   3        0.76        1.15     10.24 o 
  -9   5   3        2.28       -7.46      9.30 o 
  -8   5   3        2.43       -5.67      9.26 o 
  -7   5   3      138.96      119.05     11.74 o 
  -6   5   3        6.30        0.84      4.06 o 
  -5   5   3        0.04        1.08      3.87 o 
  -4   5   3      708.56      754.97     18.18 o 
  -3   5   3      145.34      127.40      6.17 o 
  -2   5   3     4476.10     4765.12    107.82 o 
  -1   5   3       74.17       59.72      2.86 o 
   0   5   3       26.96       31.28      3.16 o 
   1   5   3     1037.36     1094.70     31.28 o 
   2   5   3        4.98       11.78      3.30 o 
   3   5   3        0.01       -2.67      3.45 o 
   4   5   3      159.73      194.36     17.95 o 
   5   5   3        9.50        8.05      5.74 o 
   6   5   3      152.01      188.85     19.43 o 
   7   5   3        4.02        0.95     10.23 o 
  -9   6   3        3.20       -1.45     10.18 o 
  -8   6   3        1.72        0.00      6.90 o 
  -7   6   3        7.52       10.01      6.49 o 
  -6   6   3        7.28        1.48      4.16 o 
  -5   6   3      104.87      146.45     13.84 o 
  -4   6   3      197.26      166.51      6.38 o 
  -3   6   3        0.63       -2.86      1.91 o 
  -2   6   3       90.29       93.46      3.96 o 
  -1   6   3      590.48      636.39     15.05 o 
   0   6   3     1621.92     1560.01     32.60 o 
   1   6   3        0.25       -3.08      2.05 o 
   2   6   3       90.23       96.80     12.42 o 
   3   6   3      179.07      170.35      7.18 o 
   4   6   3       12.93       13.75      6.90 o 
   5   6   3      129.00      183.51     13.55 o 
   6   6   3       37.89       30.51     11.27 o 
  -8   7   3       94.72      113.06     19.54 o 
  -7   7   3        9.11       -2.05      5.66 o 
  -6   7   3       76.58       90.03      7.89 o 
  -5   7   3       43.06       32.78      5.85 o 
  -4   7   3       95.48      101.01      5.83 o 
  -3   7   3      133.00      131.45      5.20 o 
  -2   7   3       31.15       16.81      3.47 o 
  -1   7   3     1425.69     1522.33     32.18 o 
   0   7   3       79.26       91.52      5.29 o 
   1   7   3       29.53       14.99      3.15 o 
   2   7   3       95.27      112.39      7.31 o 
   3   7   3        1.55        6.27      3.47 o 
   4   7   3      103.80      128.79     14.18 o 
   5   7   3        3.47        3.55      5.77 o 
   6   7   3       29.78       26.08     10.70 o 
  -8   8   3       43.64       41.86      9.47 o 
  -7   8   3       32.38       46.02     12.55 o 
  -6   8   3        9.77        6.83      5.38 o 
  -5   8   3      144.40      154.48     15.67 o 
  -4   8   3      227.05      247.81      8.23 o 
  -3   8   3       11.78        8.97      2.77 o 
  -2   8   3      656.31      559.66     13.75 o 
  -1   8   3      777.52      796.28     18.28 o 
   0   8   3      538.40      537.36     13.39 o 
   1   8   3        2.29       -2.57      2.19 o 
   2   8   3        4.38        2.36      2.85 o 
   3   8   3       18.41       19.06      5.37 o 
   4   8   3      192.53      173.39      9.94 o 
   5   8   3       17.73       13.51      6.65 o 
   6   8   3        0.56        3.07     11.42 o 
  -8   9   3       43.51       40.91      9.62 o 
  -7   9   3        9.98        2.33      5.94 o 
  -6   9   3       11.17        3.37      5.09 o 
  -5   9   3        4.58        4.39      4.19 o 
  -4   9   3      115.22      116.66      6.46 o 
  -3   9   3        1.60       -2.34      2.14 o 
  -2   9   3      173.45      140.70      5.59 o 
  -1   9   3      603.38      618.06     15.01 o 
   0   9   3       53.22       57.96      5.23 o 
   1   9   3       36.54       33.82      3.42 o 
   2   9   3       18.57       24.39      4.07 o 
   3   9   3        0.02       -2.46      3.19 o 
   4   9   3       71.38       75.78      8.99 o 
   5   9   3      207.78      197.19     13.63 o 
   6   9   3       30.94       42.58     11.31 o 
  -8  10   3       43.54       42.98     10.10 o 
  -7  10   3       53.42       51.42      8.98 o 
  -6  10   3       50.12       48.34      8.06 o 
  -5  10   3      365.13      334.07     13.45 o 
  -4  10   3        4.15        8.70      3.29 o 
  -3  10   3        3.05       -1.36      2.26 o 
  -2  10   3     2827.59     2927.13     60.19 o 
  -1  10   3      697.54      693.85     16.69 o 
   0  10   3      118.39      114.10      5.11 o 
   1  10   3       39.03       55.44      6.22 o 
   2  10   3        2.11       -3.79      2.79 o 
   3  10   3       12.40        2.64      3.77 o 
   4  10   3        6.87       -0.74      5.20 o 
   5  10   3       28.60       23.77      7.88 o 
   6  10   3       33.09       33.77     11.45 o 
  -8  11   3        0.17       -2.58      7.40 o 
  -7  11   3       80.21       89.39     11.34 o 
  -6  11   3       91.21      126.26     11.40 o 
  -5  11   3       56.78       56.76      7.58 o 
  -4  11   3      945.32      966.52     22.99 o 
  -3  11   3      289.40      291.45      9.19 o 
  -2  11   3     1874.00     1989.77     42.29 o 
  -1  11   3       22.43       19.81      3.32 o 
   0  11   3      522.87      512.54     13.54 o 
   1  11   3       20.14       18.63      3.20 o 
   2  11   3        1.86       -0.48      3.04 o 
   3  11   3      118.84      138.91     10.82 o 
   4  11   3        5.60        2.55      5.28 o 
   5  11   3       29.10       37.58      7.83 o 
   6  11   3       94.27      101.72     16.71 o 
  -8  12   3       10.26       11.33      8.07 o 
  -7  12   3        8.42        8.33      7.02 o 
  -6  12   3      217.81      202.45     11.36 o 
  -5  12   3        2.68       -2.08      7.88 o 
  -4  12   3        1.82        1.38      3.88 o 
  -3  12   3        1.66        4.95      2.96 o 
  -2  12   3        3.34        6.07      3.10 o 
  -1  12   3      201.23      175.24      9.43 o 
   0  12   3      782.30      767.39     18.83 o 
   1  12   3       78.18       83.83      4.92 o 
   2  12   3        4.11        5.11      3.42 o 
   3  12   3        2.80       -1.73      4.35 o 
   4  12   3       14.77        5.68      5.67 o 
   5  12   3       16.43        7.98      9.24 o 
   6  12   3       10.31        4.77      7.60 o 
  -8  13   3        0.22       -5.00      7.20 o 
  -7  13   3       76.26       78.38     15.95 o 
  -6  13   3       35.24       43.76      8.34 o 
  -5  13   3        6.71       -1.49      4.91 o 
  -4  13   3        7.22        4.59      4.01 o 
  -3  13   3      945.40      940.83     22.58 o 
  -2  13   3       28.99       31.50      4.29 o 
  -1  13   3       60.11       54.78      5.04 o 
   0  13   3      127.67      129.42      5.94 o 
   1  13   3        0.00       -3.51      2.34 o 
   2  13   3       42.10       36.36      5.56 o 
   3  13   3        0.27       -5.94      3.96 o 
   4  13   3       67.82       58.41      8.71 o 
   5  13   3        1.04       -9.03      6.02 o 
   6  13   3        0.15       -2.70      7.52 o 
  -8  14   3       21.57       17.75      9.00 o 
  -7  14   3        0.01        2.91      6.77 o 
  -6  14   3       76.74       65.59     11.24 o 
  -5  14   3       28.75       16.68      6.21 o 
  -4  14   3        6.57        1.68      4.29 o 
  -3  14   3        2.62        1.90      3.32 o 
  -2  14   3      769.76      727.45     18.41 o 
  -1  14   3       38.52       38.18      4.62 o 
   0  14   3       57.63       65.67      6.31 o 
   1  14   3       28.42       29.79      4.81 o 
   2  14   3        6.29        8.89      3.72 o 
   3  14   3       12.50        3.60      5.19 o 
   4  14   3       25.55       18.43      6.99 o 
   5  14   3        4.82        5.92      7.20 o 
   6  14   3        0.18       -7.99      7.29 o 
  -8  15   3        0.29       -3.71      7.99 o 
  -7  15   3       33.63       18.11      8.20 o 
  -6  15   3       41.71       73.08     22.46 o 
  -5  15   3       32.91       44.32      7.75 o 
  -4  15   3        7.48        4.53      4.31 o 
  -3  15   3      127.77      126.80      6.52 o 
  -2  15   3        0.35        1.15      3.10 o 
  -1  15   3       43.16       50.39      6.87 o 
   0  15   3      322.13      325.92     10.59 o 
   1  15   3       31.90       48.74      7.04 o 
   2  15   3       54.23       73.51      6.91 o 
   3  15   3       66.31       79.02     13.70 o 
   4  15   3      116.44      124.80     12.28 o 
   5  15   3       28.03       38.26      8.92 o 
   6  15   3        2.06       -4.68      7.49 o 
  -7  16   3       26.53       35.04     25.12 o 
  -6  16   3       67.31       80.70     18.71 o 
  -5  16   3        1.70       -1.09      5.24 o 
  -4  16   3      368.04      342.55     14.10 o 
  -3  16   3       18.37       14.39      3.98 o 
  -2  16   3       85.14       91.93      6.91 o 
  -1  16   3       56.05       74.77      6.24 o 
   0  16   3      238.15      218.17     12.11 o 
   1  16   3      200.16      202.80     10.10 o 
   2  16   3      272.24      287.54     10.72 o 
   3  16   3        5.31        1.31      5.75 o 
   4  16   3        3.37        0.75      6.25 o 
   5  16   3        0.20       -6.53      6.43 o 
  -7  17   3       22.77       22.68     27.59 o 
  -6  17   3      198.95      235.54     34.65 o 
  -5  17   3      134.11      168.91     13.60 o 
  -4  17   3       87.22      108.04     10.22 o 
  -3  17   3       21.18       28.15      4.94 o 
  -2  17   3       69.89       80.90      8.73 o 
  -1  17   3       71.67       73.99      7.10 o 
   0  17   3      269.97      268.73      9.79 o 
   1  17   3       54.83       60.82      7.88 o 
   2  17   3       31.33       41.14      6.27 o 
   3  17   3        1.58       -8.39      8.12 o 
   4  17   3       12.83        1.85      6.25 o 
   5  17   3        5.25       -3.04      7.08 o 
  -7  18   3        1.79        5.88      9.23 o 
  -6  18   3       58.16       89.43     12.13 o 
  -5  18   3       79.64       94.24     24.89 o 
  -4  18   3       65.32       79.08      9.11 o 
  -3  18   3       76.89       84.94     12.85 o 
  -2  18   3       10.06        5.73      3.95 o 
  -1  18   3        8.86        9.92      4.15 o 
   0  18   3      157.56      152.88     13.50 o 
   1  18   3      457.03      450.35     16.92 o 
   2  18   3       66.46       62.39      8.93 o 
   3  18   3       46.73       34.29      8.15 o 
   4  18   3       11.73        2.57      7.01 o 
   5  18   3       10.44        4.38      8.11 o 
  -7  19   3       40.24       53.31     38.36 o 
  -6  19   3       75.25      114.61     23.62 o 
  -5  19   3       85.28       89.61     10.83 o 
  -4  19   3       13.29       11.98      5.97 o 
  -3  19   3      130.03      150.31     17.43 o 
  -2  19   3        4.31        4.71      4.04 o 
  -1  19   3       12.71       10.23      4.23 o 
   0  19   3       48.34       46.09      9.36 o 
   1  19   3     1165.88     1119.14     32.72 o 
   2  19   3       54.96       70.87      9.65 o 
   3  19   3       68.31       66.56      9.68 o 
   4  19   3        2.83        2.00      6.99 o 
   5  19   3       24.44       31.92     15.65 o 
  -7  20   3       16.65       13.31     13.48 o 
  -6  20   3        3.32        1.11      8.05 o 
  -5  20   3      103.51      128.40     29.28 o 
  -4  20   3        1.15       -7.21      4.81 o 
  -3  20   3       49.67       36.69      7.20 o 
  -2  20   3       42.82       44.40      6.18 o 
  -1  20   3        0.76       -5.20      3.62 o 
   0  20   3       21.40       11.10      7.24 o 
   1  20   3      132.31      213.25     14.46 o 
   2  20   3       59.25       76.89      9.96 o 
   3  20   3       17.99        6.57      6.74 o 
   4  20   3        4.72        1.98      7.49 o 
   5  20   3       17.04       14.60     11.00 o 
  -7  21   3       17.86       23.90     19.00 o 
  -6  21   3        1.34       -8.79      7.70 o 
  -5  21   3        0.58        3.36      6.29 o 
  -4  21   3       77.62       81.05      9.76 o 
  -3  21   3       23.82       20.11      6.39 o 
  -2  21   3        0.13       -2.17      4.22 o 
  -1  21   3       63.90       57.11      8.66 o 
   0  21   3        2.20        1.40      4.85 o 
   1  21   3      350.40      346.12     15.17 o 
   2  21   3      293.61      277.97     13.99 o 
   3  21   3        8.84        2.84      6.82 o 
   4  21   3        1.53       -2.75      7.25 o 
  -6  22   3        4.32       -5.31     10.58 o 
  -5  22   3        0.84       -6.96      6.34 o 
  -4  22   3        3.98       -7.12      4.75 o 
  -3  22   3        0.37       -5.55      5.14 o 
  -2  22   3        9.76        5.08      4.79 o 
  -1  22   3        1.36       -3.70      4.15 o 
   0  22   3        0.16       -3.11      5.29 o 
   1  22   3      184.30      200.18     20.02 o 
   2  22   3        1.50        3.63      6.44 o 
   3  22   3       14.03       10.98      7.75 o 
   4  22   3        0.13       -0.13      7.69 o 
  -6  23   3       28.58        6.93     11.22 o 
  -5  23   3       10.76        6.99      7.44 o 
  -4  23   3        1.56       -3.44      5.90 o 
  -3  23   3       14.94       11.60      6.41 o 
  -2  23   3       86.27       80.06     13.53 o 
  -1  23   3       25.78       21.79      5.91 o 
   0  23   3       45.23       49.61      8.39 o 
   1  23   3       32.68       43.61     11.88 o 
   2  23   3       58.52       55.16      9.94 o 
   3  23   3        9.28        9.50      7.38 o 
   4  23   3        3.71       -0.12      7.93 o 
  -6  24   3        0.31      -14.91      9.94 o 
  -5  24   3        8.83        3.67      9.83 o 
  -4  24   3       17.62       16.35      7.36 o 
  -3  24   3        3.42       -6.81      5.77 o 
  -2  24   3        0.01       -0.16      4.87 o 
  -1  24   3       70.01      100.92     10.58 o 
   0  24   3       62.05       68.55      9.61 o 
   1  24   3      189.60      211.31     17.28 o 
   2  24   3       53.49       45.73      9.90 o 
   3  24   3        1.79      -10.60      7.07 o 
   4  24   3        0.08      -10.62      7.08 o 
  -5  25   3       46.66       37.68     12.76 o 
  -4  25   3        1.80        3.00      7.03 o 
  -3  25   3        0.44       -7.18      5.78 o 
  -2  25   3        2.57        2.12      5.42 o 
  -1  25   3       24.19       31.70      7.68 o 
   0  25   3      126.17      169.73     14.14 o 
   1  25   3        4.55        8.35      7.07 o 
   2  25   3        0.34       -2.03      7.35 o 
   3  25   3        8.61        4.52      7.47 o 
  -5  26   3       90.30      122.65     18.07 o 
  -4  26   3        1.81       -2.33      8.80 o 
  -3  26   3        4.39       -6.11      6.36 o 
  -2  26   3        4.54       -5.82      5.91 o 
  -1  26   3       71.55       79.94     23.56 o 
   0  26   3       15.59       15.65     11.80 o 
   1  26   3        0.00       -2.53      6.67 o 
   2  26   3        6.15        5.33      7.55 o 
   3  26   3        7.29        5.79      8.69 o 
  -5  27   3      130.50      125.51     18.93 o 
  -4  27   3        0.50      -12.56      8.37 o 
  -3  27   3        1.37       -5.04      6.58 o 
  -2  27   3        5.95        0.46      6.70 o 
  -1  27   3      161.53      227.64     16.23 o 
   0  27   3        0.00       -4.87      7.44 o 
   1  27   3        0.93       -6.17      7.07 o 
   2  27   3       69.31       86.58     12.51 o 
  -4  28   3       12.10        1.37      9.86 o 
  -3  28   3        2.95       -3.52      7.92 o 
  -2  28   3        2.40        1.98      8.27 o 
  -1  28   3      125.35      166.10     14.55 o 
   0  28   3        0.10       -5.36      7.34 o 
   1  28   3        0.14       -8.36      6.53 o 
   2  28   3       51.87       65.09     12.42 o 
  -3  29   3        0.02      -12.00      8.00 o 
  -2  29   3        2.88       -6.50     11.95 o 
  -1  29   3       20.45       21.39      8.65 o 
   0  29   3        2.42        1.41      7.12 o 
   1  29   3       30.75       37.19      9.98 o 
  -3  30   3        0.22       -1.41      9.31 o 
  -2  30   3        7.26       -4.89     13.01 o 
  -1  30   3       15.20       17.26      8.11 o 
   0  30   3       15.08        2.62      7.85 o 
   1  30   3        0.09        1.04      8.22 o 
  -9   0   4        1.34        1.82     13.70 o 
  -8   0   4       25.33       22.57     10.93 o 
  -7   0   4        0.74       -8.03     11.02 o 
  -6   0   4      124.93      122.59     13.03 o 
  -5   0   4      209.00      190.57     10.18 o 
  -4   0   4      918.70      995.55     31.58 o 
  -3   0   4      902.54     1029.89     45.81 o 
  -2   0   4      167.64      211.76      8.24 o 
  -1   0   4       69.18       82.55      5.13 o 
   0   0   4     1603.21     1501.68     44.99 o 
   1   0   4       54.50       61.92      7.20 o 
   2   0   4      259.74      279.79     13.32 o 
   3   0   4        2.99       -0.42      5.07 o 
   4   0   4        8.59        5.46     10.96 o 
   5   0   4       20.68       16.48     12.74 o 
   6   0   4        0.98      -12.20     11.55 o 
  -9   1   4        0.89      -10.62     10.20 o 
  -8   1   4        5.34       -1.92      5.91 o 
  -7   1   4       34.94       28.20      6.06 o 
  -6   1   4       22.20       20.26      4.29 o 
  -5   1   4      305.97      332.73      9.30 o 
  -4   1   4        0.84        2.19      2.56 o 
  -3   1   4       31.56       57.29      5.80 o 
  -2   1   4       95.10      125.05      5.25 o 
  -1   1   4      438.85      479.72     11.41 o 
   0   1   4       90.45       91.70      9.78 o 
   1   1   4      696.39      721.53     17.63 o 
   2   1   4      145.15      140.93      6.41 o 
   3   1   4       54.07       55.37      7.59 o 
   4   1   4       20.84       13.41      5.52 o 
   5   1   4        9.93        5.28      8.24 o 
   6   1   4        1.07       -9.46      8.40 o 
  -9   2   4        5.53       14.57     10.76 o 
  -8   2   4       10.60       -1.32      5.52 o 
  -7   2   4        5.98        3.11      4.88 o 
  -6   2   4        8.54        2.24      3.46 o 
  -5   2   4      347.73      346.03      9.56 o 
  -4   2   4       31.93       32.33      3.78 o 
  -3   2   4      702.03      711.98     16.17 o 
  -2   2   4       24.40       48.76      8.49 o 
  -1   2   4       93.54       84.91      3.59 o 
   0   2   4      483.72      462.68     11.92 o 
   1   2   4        0.87       -1.01      2.37 o 
   2   2   4        9.41        9.53      3.69 o 
   3   2   4      175.61      154.89      7.26 o 
   4   2   4        1.40        1.90      4.36 o 
   5   2   4       30.27       17.86     10.38 o 
   6   2   4        4.36       -1.18      8.74 o 
  -9   3   4        0.91       -4.68      9.28 o 
  -8   3   4       23.45       14.74      7.92 o 
  -7   3   4        0.19       -3.20      4.49 o 
  -6   3   4       24.78       18.93      4.44 o 
  -5   3   4        4.00        4.91      3.04 o 
  -4   3   4        5.55        6.42      3.80 o 
  -3   3   4      140.68      137.27      4.91 o 
  -2   3   4       47.42       69.51      4.83 o 
  -1   3   4      793.33      804.99     17.91 o 
   0   3   4      123.04      117.31      4.84 o 
   1   3   4      168.18      146.77      6.04 o 
   2   3   4      157.12      168.24      7.09 o 
   3   3   4        4.67       -1.53      3.53 o 
   4   3   4       14.61        6.92      5.60 o 
   5   3   4        9.42        3.05      8.41 o 
   6   3   4        1.36       -9.79     13.24 o 
  -9   4   4        0.25       -6.84      9.95 o 
  -8   4   4       15.94        6.17      7.26 o 
  -7   4   4       44.98       35.97      6.70 o 
  -6   4   4      197.84      172.15      9.44 o 
  -5   4   4      685.34      647.80     16.79 o 
  -4   4   4        3.46       -0.13      2.18 o 
  -3   4   4      237.37      278.21      7.83 o 
  -2   4   4     1411.64     1497.06     36.52 o 
  -1   4   4      122.86      119.02      4.35 o 
   0   4   4      199.77      181.03      6.25 o 
   1   4   4       23.40       27.50      3.92 o 
   2   4   4      243.63      241.04      8.73 o 
   3   4   4       13.49        3.67      3.97 o 
   4   4   4        0.07       -2.75      4.99 o 
   5   4   4       59.10       55.82     15.62 o 
   6   4   4        9.01        5.81      9.52 o 
  -9   5   4        2.06        1.80      9.78 o 
  -8   5   4       39.09       26.39      8.52 o 
  -7   5   4      118.95      114.77      9.57 o 
  -6   5   4       40.97       51.81      8.55 o 
  -5   5   4      153.69      140.09      6.50 o 
  -4   5   4       40.17       48.63      6.81 o 
  -3   5   4      334.26      380.59     15.98 o 
  -2   5   4     3751.50     3996.64     91.00 o 
  -1   5   4       69.57       63.20      6.98 o 
   0   5   4      379.33      365.66     10.11 o 
   1   5   4       71.12       85.01      8.50 o 
   2   5   4       79.27       91.22     10.27 o 
   3   5   4       54.28       52.63      6.27 o 
   4   5   4      223.90      221.28     11.42 o 
   5   5   4        0.20        0.63      7.35 o 
   6   5   4        1.91       -4.48      9.15 o 
  -9   6   4       19.69        9.50     11.01 o 
  -8   6   4        5.18        1.28     12.37 o 
  -7   6   4       57.14       54.53      7.31 o 
  -6   6   4      354.59      342.50     14.09 o 
  -5   6   4        7.62        4.91      3.47 o 
  -4   6   4        8.01        7.66      2.95 o 
  -3   6   4      503.18      524.97     12.01 o 
  -2   6   4      447.69      452.74     25.25 o 
  -1   6   4      134.29      146.28      5.10 o 
   0   6   4       27.41       35.63      3.74 o 
   1   6   4      431.54      403.12     11.57 o 
   2   6   4      195.58      185.02      8.40 o 
   3   6   4      136.77      160.33      9.69 o 
   4   6   4      161.00      191.94     17.68 o 
   5   6   4        9.34        7.43      6.48 o 
   6   6   4       14.48       14.49     10.44 o 
  -8   7   4       11.46       24.17     10.03 o 
  -7   7   4       33.85       28.40      7.61 o 
  -6   7   4      252.17      235.85     11.54 o 
  -5   7   4       23.73       27.53      5.49 o 
  -4   7   4        6.34       -0.95      2.61 o 
  -3   7   4      525.59      506.26     13.08 o 
  -2   7   4      180.58      165.80      5.51 o 
  -1   7   4      159.87      169.31      5.76 o 
   0   7   4       35.93       44.70      4.19 o 
   1   7   4      137.07      144.99      7.54 o 
   2   7   4      113.98      137.02      8.34 o 
   3   7   4      149.77      147.43      7.59 o 
   4   7   4       74.15       90.58     10.28 o 
   5   7   4        7.34        6.68      6.49 o 
   6   7   4        5.08       18.84     10.85 o 
  -8   8   4       30.30       33.09     11.20 o 
  -7   8   4        4.96       -1.74      5.63 o 
  -6   8   4       42.60       61.29      8.63 o 
  -5   8   4       58.27       59.88      7.29 o 
  -4   8   4       98.68      103.54     11.08 o 
  -3   8   4       79.98       84.24      9.10 o 
  -2   8   4       62.18       45.33      3.55 o 
  -1   8   4       42.07       49.09      5.81 o 
   0   8   4        5.05        2.42      2.89 o 
   1   8   4       14.20       12.15      3.44 o 
   2   8   4       28.77       28.85      4.79 o 
   3   8   4        5.49        4.61      4.24 o 
   4   8   4       25.19       46.25      8.32 o 
   5   8   4       13.90       11.15      7.11 o 
   6   8   4        5.25       10.48     10.27 o 
  -8   9   4        1.70        3.48      9.25 o 
  -7   9   4       74.38       86.63     12.95 o 
  -6   9   4        9.03        6.54      6.96 o 
  -5   9   4       75.61       82.42      9.79 o 
  -4   9   4      271.27      263.96      8.84 o 
  -3   9   4      124.03      104.55      7.21 o 
  -2   9   4       19.61       14.08      2.93 o 
  -1   9   4        3.35        6.80      2.41 o 
   0   9   4       11.65        9.23      3.07 o 
   1   9   4      210.40      200.23      7.65 o 
   2   9   4       44.79       42.87      7.40 o 
   3   9   4        4.37        6.49      5.29 o 
   4   9   4        6.99       12.46      6.53 o 
   5   9   4        2.03        4.59      6.83 o 
   6   9   4       46.53       71.98     14.53 o 
  -8  10   4       11.34       -1.44     22.40 o 
  -7  10   4      112.69      107.14     15.05 o 
  -6  10   4      260.09      250.10     12.22 o 
  -5  10   4       17.22       13.78      5.21 o 
  -4  10   4       67.24       86.51      6.37 o 
  -3  10   4      107.50      105.99     10.38 o 
  -2  10   4      825.15      822.95     19.58 o 
  -1  10   4       46.25       57.99      4.59 o 
   0  10   4      138.71      137.33      5.32 o 
   1  10   4       20.21       12.09      3.81 o 
   2  10   4      242.76      229.98     11.26 o 
   3  10   4       11.40       13.43      5.73 o 
   4  10   4       31.29       32.21      7.51 o 
   5  10   4        2.54        0.32      6.47 o 
   6  10   4        7.48       -2.48     11.81 o 
  -8  11   4       39.48       37.75     12.58 o 
  -7  11   4       51.10       53.49     11.54 o 
  -6  11   4      375.01      346.41     29.06 o 
  -5  11   4      151.30      152.19     12.30 o 
  -4  11   4      365.61      338.62     12.62 o 
  -3  11   4        4.20        1.24      2.88 o 
  -2  11   4      452.23      441.37     12.27 o 
  -1  11   4       12.20        7.59      2.86 o 
   0  11   4        0.62       -3.50      2.33 o 
   1  11   4       12.87        8.27      3.59 o 
   2  11   4        6.24        2.64      4.05 o 
   3  11   4       69.06      100.29     10.73 o 
   4  11   4      173.86      191.42     17.58 o 
   5  11   4        4.95        3.04      6.56 o 
  -8  12   4       28.97       32.83     12.23 o 
  -7  12   4        2.29        6.46      8.51 o 
  -6  12   4      225.76      278.49     45.89 o 
  -5  12   4       78.96       94.50      9.41 o 
  -4  12   4       58.07       67.93      7.78 o 
  -3  12   4      183.93      181.81      7.17 o 
  -2  12   4        0.60       -0.65      2.80 o 
  -1  12   4      182.93      193.31      7.22 o 
   0  12   4        2.94        0.45      2.67 o 
   1  12   4      157.58      157.23      7.14 o 
   2  12   4        2.10        1.14      3.79 o 
   3  12   4       41.12       32.23      7.38 o 
   4  12   4       58.29       71.47      9.96 o 
   5  12   4        1.15        0.26      6.94 o 
  -8  13   4       16.63       16.23     11.17 o 
  -7  13   4       24.93       23.54     15.11 o 
  -6  13   4      144.92      193.23     27.48 o 
  -5  13   4      282.99      274.17     17.31 o 
  -4  13   4       92.88      115.32      7.64 o 
  -3  13   4      181.67      180.50      7.30 o 
  -2  13   4      439.42      435.54     12.60 o 
  -1  13   4      213.79      197.86      7.54 o 
   0  13   4      491.31      487.49     12.37 o 
   1  13   4      113.44      137.00     11.91 o 
   2  13   4        0.68       -5.20      3.47 o 
   3  13   4       14.94        4.21      6.03 o 
   4  13   4        3.67       -8.49      5.66 o 
   5  13   4        0.46       -4.92      6.50 o 
  -8  14   4        0.30       -5.11     14.44 o 
  -7  14   4      108.94      170.68     62.66 o 
  -6  14   4        0.04        4.34      8.11 o 
  -5  14   4      142.82      191.66     25.42 o 
  -4  14   4       34.13       27.95      8.85 o 
  -3  14   4       19.64       37.17      7.71 o 
  -2  14   4       48.39       52.45      5.49 o 
  -1  14   4       64.66       73.37      6.05 o 
   0  14   4       10.99       15.56      3.70 o 
   1  14   4      591.28      587.13     16.63 o 
   2  14   4        0.32       -5.98      3.99 o 
   3  14   4      142.91      151.55     12.71 o 
   4  14   4       15.80       15.79      7.20 o 
   5  14   4        1.40       -9.06      7.17 o 
  -8  15   4        1.02      -17.18     14.57 o 
  -7  15   4       11.42       15.27     12.17 o 
  -6  15   4      100.45      145.06     47.65 o 
  -5  15   4      296.27      296.02     34.67 o 
  -4  15   4       13.68       14.00      7.22 o 
  -3  15   4        6.09        4.12      3.70 o 
  -2  15   4        0.02        0.48      3.38 o 
  -1  15   4       17.36       19.48      4.19 o 
   0  15   4       10.52       10.99      3.71 o 
   1  15   4        2.71        8.35      4.56 o 
   2  15   4      223.09      216.87     11.63 o 
   3  15   4       13.20       11.29      6.67 o 
   4  15   4        0.57        8.30      6.75 o 
   5  15   4        3.94       -1.04      7.63 o 
  -7  16   4      111.28      186.39     87.29 o 
  -6  16   4       29.94       51.01     14.91 o 
  -5  16   4      156.86      144.02     26.35 o 
  -4  16   4       99.41       97.58     12.31 o 
  -3  16   4        2.03        3.82      3.81 o 
  -2  16   4        9.07       13.06      6.89 o 
  -1  16   4        0.67       -4.85      3.23 o 
   0  16   4       62.73       60.67      6.45 o 
   1  16   4      161.94      160.11      8.75 o 
   2  16   4       28.38       31.29      7.63 o 
   3  16   4        1.94       -0.34      5.62 o 
   4  16   4        0.04        1.24      6.32 o 
   5  16   4        7.37        6.15      7.94 o 
  -7  17   4        9.97       17.05     13.07 o 
  -6  17   4      123.03      157.11     23.20 o 
  -5  17   4       27.06       20.98      9.19 o 
  -4  17   4       30.71       28.61      8.28 o 
  -3  17   4      476.54      475.86     17.15 o 
  -2  17   4        0.15       -5.06      3.38 o 
  -1  17   4        9.71        6.82      4.07 o 
   0  17   4        5.67        6.24      7.79 o 
   1  17   4        1.01       -5.78      3.85 o 
   2  17   4        0.84        4.44      5.99 o 
   3  17   4       18.04       19.50      7.53 o 
   4  17   4        0.22       -9.80      6.53 o 
   5  17   4        3.19       -1.94      7.92 o 
  -7  18   4        8.32       15.90     17.31 o 
  -6  18   4        0.00       -4.81     14.44 o 
  -5  18   4        0.47       -9.79      8.33 o 
  -4  18   4       15.89       15.44      9.15 o 
  -3  18   4       42.99       48.89      9.96 o 
  -2  18   4        1.11       -1.49      4.03 o 
  -1  18   4       41.62       42.90      6.41 o 
   0  18   4      266.22      258.22     14.76 o 
   1  18   4       16.73       21.36      5.88 o 
   2  18   4        3.63       -1.18      5.67 o 
   3  18   4       27.82       22.98      7.81 o 
   4  18   4        9.19        8.39      8.04 o 
  -7  19   4        1.29       11.84     11.95 o 
  -6  19   4       15.40       -1.52      9.30 o 
  -5  19   4        1.23       -8.07      7.57 o 
  -4  19   4        8.02        7.40      6.93 o 
  -3  19   4      125.14      125.00     10.76 o 
  -2  19   4       45.17       62.32     14.46 o 
  -1  19   4       27.56       27.99      5.57 o 
   0  19   4       83.78       89.73     18.22 o 
   1  19   4      250.51      257.45     10.85 o 
   2  19   4       25.86       27.35      7.56 o 
   3  19   4        5.70        0.03      6.52 o 
   4  19   4        0.15        0.70      9.35 o 
  -7  20   4       32.98       69.42     20.70 o 
  -6  20   4       10.01        4.30     10.13 o 
  -5  20   4       57.99       49.95     12.21 o 
  -4  20   4       12.84       -4.10      6.76 o 
  -3  20   4        8.95        2.65      5.26 o 
  -2  20   4      182.41      185.62     19.38 o 
  -1  20   4      261.42      240.55     10.06 o 
   0  20   4      236.15      212.86     11.35 o 
   1  20   4        0.11        2.95      5.21 o 
   2  20   4       13.96        9.79      6.41 o 
   3  20   4       55.42       63.83     10.18 o 
   4  20   4        7.78        6.96      8.59 o 
  -6  21   4       31.88       27.48     17.33 o 
  -5  21   4       25.77       26.33     10.11 o 
  -4  21   4        5.65        0.17      7.60 o 
  -3  21   4        2.25       -4.41      6.64 o 
  -2  21   4       67.91       86.96     10.03 o 
  -1  21   4      319.10      276.45     16.44 o 
   0  21   4      120.52      174.20     13.31 o 
   1  21   4       11.13        5.54      5.39 o 
   2  21   4        2.17       -5.70      6.17 o 
   3  21   4        5.40       -3.38      7.35 o 
   4  21   4        1.07       -7.64      8.18 o 
  -6  22   4        2.81       -1.44     18.54 o 
  -5  22   4        1.93        2.74      8.13 o 
  -4  22   4        0.13       -7.25      7.09 o 
  -3  22   4        0.21       -3.53      6.61 o 
  -2  22   4       44.41       63.29     13.70 o 
  -1  22   4      336.58      332.40     18.46 o 
   0  22   4       73.41       88.87     13.05 o 
   1  22   4       31.44       33.52      7.07 o 
   2  22   4       22.82       18.76      7.77 o 
   3  22   4        1.89       -2.67      7.38 o 
  -6  23   4        0.20      -14.11      9.40 o 
  -5  23   4       10.43        0.94      9.15 o 
  -4  23   4        0.16      -10.58      7.05 o 
  -3  23   4        0.08       -6.15      6.84 o 
  -2  23   4        2.28       -0.41      5.82 o 
  -1  23   4       33.92       60.02     11.51 o 
   0  23   4        0.01        1.82      8.66 o 
   1  23   4        2.59        4.19      7.12 o 
   2  23   4       11.25       10.08      7.73 o 
   3  23   4        5.74        3.65      8.05 o 
  -5  24   4        0.16       -7.35     16.29 o 
  -4  24   4        0.34       -5.59      7.66 o 
  -3  24   4       27.90       29.40     11.14 o 
  -2  24   4        1.47       -8.49      5.66 o 
  -1  24   4        0.31        1.97      7.69 o 
   0  24   4      119.29      154.77     16.95 o 
   1  24   4       51.06       50.52     12.15 o 
   2  24   4        2.00        2.73      7.46 o 
   3  24   4        2.29        4.39      8.45 o 
  -5  25   4        5.23       -0.27      9.71 o 
  -4  25   4        5.72       -6.69      8.18 o 
  -3  25   4        4.88       -3.51      7.75 o 
  -2  25   4       30.91       31.54     10.33 o 
  -1  25   4       65.05       99.03     14.69 o 
   0  25   4        8.31       10.05      9.32 o 
   1  25   4       53.80       77.88     14.17 o 
   2  25   4        1.28        1.98      9.93 o 
  -5  26   4        0.63       -2.22      9.28 o 
  -4  26   4       21.22       14.62     10.20 o 
  -3  26   4       13.97        6.82     12.15 o 
  -2  26   4       13.57        6.87      9.83 o 
  -1  26   4       41.32       45.97     11.90 o 
   0  26   4        0.22        6.31      9.24 o 
   1  26   4      126.43      145.60     27.50 o 
   2  26   4        1.46       -2.26     10.59 o 
  -4  27   4       12.98       -2.38      9.01 o 
  -3  27   4        4.30       -0.50      8.74 o 
  -2  27   4        6.97        9.71     13.54 o 
  -1  27   4        9.26       10.48     10.27 o 
   0  27   4        1.51       -3.51      8.87 o 
   1  27   4       26.99       47.79     13.75 o 
  -4  28   4        0.00       21.99     15.09 o 
  -3  28   4        0.60       -6.89      8.67 o 
  -2  28   4       58.78       44.15     18.30 o 
  -1  28   4       19.47        8.27     14.72 o 
   0  28   4        0.87        1.08     12.23 o 
   1  28   4       21.00       27.77     11.69 o 
  -3  29   4        2.49        6.59     13.77 o 
  -2  29   4        6.60      -10.25     12.31 o 
  -1  29   4        0.47        0.51     13.43 o 
   0  29   4       10.47        7.98     11.26 o 
  -9   1   5        3.29       -6.39     12.87 o 
  -8   1   5        3.25       -2.50      7.42 o 
  -7   1   5       19.94       21.12      8.49 o 
  -6   1   5      742.66      749.87     29.12 o 
  -5   1   5      201.44      194.23     13.58 o 
  -4   1   5       19.57       15.51      5.66 o 
  -3   1   5      150.28      152.31      6.75 o 
  -2   1   5     1593.53     1583.26     38.72 o 
  -1   1   5      107.53      104.55      8.06 o 
   0   1   5      449.19      399.72     11.27 o 
   1   1   5      277.96      256.91      9.02 o 
   2   1   5       19.52       15.45      4.44 o 
   3   1   5        4.59        0.36      4.13 o 
   4   1   5        3.33       -7.35      4.90 o 
   5   1   5        0.37        0.85      8.13 o 
  -9   2   5        1.47       -1.14     13.68 o 
  -8   2   5       12.80        7.28      8.56 o 
  -7   2   5        1.55        0.68      6.72 o 
  -6   2   5       23.60       28.26      6.52 o 
  -5   2   5      375.01      388.87     13.48 o 
  -4   2   5      112.48       90.52     11.04 o 
  -3   2   5       56.30       62.05     11.86 o 
  -2   2   5     1120.34     1132.79     28.90 o 
  -1   2   5      109.91      115.09     10.66 o 
   0   2   5      141.13      142.99      6.12 o 
   1   2   5       33.14       47.08      5.32 o 
   2   2   5        0.10       -2.72      3.53 o 
   3   2   5       28.17       24.87      5.43 o 
   4   2   5        5.24       -3.88      5.92 o 
   5   2   5       16.17       23.40     10.65 o 
  -9   3   5       41.05       53.05     20.43 o 
  -8   3   5        0.05        2.77      7.84 o 
  -7   3   5        2.65        0.78      7.28 o 
  -6   3   5        0.20       -5.03      4.94 o 
  -5   3   5       64.86       94.11      7.13 o 
  -4   3   5        0.29       -1.17      3.01 o 
  -3   3   5      366.60      354.74     11.77 o 
  -2   3   5      257.18      229.29      8.82 o 
  -1   3   5       29.46       24.82      4.35 o 
   0   3   5       84.75       92.93      7.03 o 
   1   3   5        1.32       -0.06      3.11 o 
   2   3   5        0.82       -5.18      3.46 o 
   3   3   5        1.71       -1.87      4.18 o 
   4   3   5       43.97       53.50      8.93 o 
   5   3   5        1.47       -1.98      9.09 o 
  -9   4   5       10.26       22.02     14.44 o 
  -8   4   5        0.25       -6.23      8.00 o 
  -7   4   5        0.17       -0.57      6.92 o 
  -6   4   5       19.40       22.94      6.33 o 
  -5   4   5     1371.04     1315.67     35.31 o 
  -4   4   5       16.34       24.30      4.39 o 
  -3   4   5        0.39       -0.75      2.94 o 
  -2   4   5        1.93       -0.50      3.08 o 
  -1   4   5      376.74      403.03     13.31 o 
   0   4   5       12.08       12.47      3.36 o 
   1   4   5        1.58       -1.07      2.94 o 
   2   4   5        0.03       -5.00      3.52 o 
   3   4   5        0.01       -2.69      4.28 o 
   4   4   5       16.78       18.79      6.88 o 
   5   4   5       18.71       15.61      9.78 o 
  -8   5   5       39.06       27.33     10.60 o 
  -7   5   5        2.42       -5.08      5.40 o 
  -6   5   5      237.56      221.04     10.82 o 
  -5   5   5       17.44       29.66      5.27 o 
  -4   5   5        0.00        0.59      4.28 o 
  -3   5   5        1.88        2.70      3.21 o 
  -2   5   5        0.34        4.57      3.48 o 
  -1   5   5      202.59      176.65      7.97 o 
   0   5   5      291.39      241.58      8.11 o 
   1   5   5       74.67       87.11      7.60 o 
   2   5   5       10.36        1.98      4.20 o 
   3   5   5       10.62        7.06      4.84 o 
   4   5   5       83.97      107.86     18.87 o 
   5   5   5        7.20       10.87      9.54 o 
  -8   6   5        0.25        4.64     12.69 o 
  -7   6   5       12.39       -1.63      7.98 o 
  -6   6   5      352.94      317.52     13.55 o 
  -5   6   5      243.26      224.40      8.70 o 
  -4   6   5       81.98      103.94      7.14 o 
  -3   6   5        0.22        0.30      3.35 o 
  -2   6   5      289.90      262.54     10.19 o 
  -1   6   5        2.48        2.64      3.41 o 
   0   6   5      132.01      132.18      6.27 o 
   1   6   5        3.91        5.48      3.53 o 
   2   6   5        0.49       -5.37      3.67 o 
   3   6   5        0.12       -6.10      4.07 o 
   4   6   5       76.03       79.55     10.38 o 
   5   6   5        7.99       -3.65      8.86 o 
  -8   7   5       19.95       19.26     15.49 o 
  -7   7   5        0.09       -6.99      6.88 o 
  -6   7   5       77.35       92.55     11.94 o 
  -5   7   5       31.07       32.37      5.14 o 
  -4   7   5        1.49       -2.13      3.26 o 
  -3   7   5      147.38      144.54      7.33 o 
  -2   7   5      170.38      173.46      8.01 o 
  -1   7   5        0.55       -0.17      3.44 o 
   0   7   5      159.69      156.72      9.16 o 
   1   7   5        0.03       -1.26      3.29 o 
   2   7   5        0.36       -2.81      4.06 o 
   3   7   5        0.17       -3.72      4.31 o 
   4   7   5        3.53        0.85      6.18 o 
   5   7   5        0.46      -11.74      7.83 o 
  -8   8   5       10.48       21.22      9.52 o 
  -7   8   5       11.07        4.72      7.52 o 
  -6   8   5      246.52      250.43     15.58 o 
  -5   8   5      363.00      315.48     16.12 o 
  -4   8   5        1.76       -0.49      3.49 o 
  -3   8   5     1135.25     1104.64     28.52 o 
  -2   8   5      185.93      205.07      9.08 o 
  -1   8   5      235.62      240.80     10.14 o 
   0   8   5      112.72      120.47      8.27 o 
   1   8   5       24.52       18.45      4.32 o 
   2   8   5      214.39      204.61      8.77 o 
   3   8   5      259.81      215.80     11.39 o 
   4   8   5        1.27       -4.12      6.30 o 
   5   8   5        0.05       -9.91      6.85 o 
  -8   9   5        0.27       -5.51      9.25 o 
  -7   9   5      114.84      125.33     25.71 o 
  -6   9   5        0.22        5.29      6.75 o 
  -5   9   5      234.34      208.63     12.89 o 
  -4   9   5        3.60        0.11      4.17 o 
  -3   9   5       34.75       47.49      5.65 o 
  -2   9   5       31.84       36.98      5.69 o 
  -1   9   5      225.19      213.19      9.69 o 
   0   9   5        7.74        9.13      4.62 o 
   1   9   5       19.35       21.46      4.56 o 
   2   9   5       48.86       41.97      6.12 o 
   3   9   5       80.69       89.85     10.07 o 
   4   9   5       17.11       19.44      7.59 o 
   5   9   5        0.60        0.42      7.28 o 
  -8  10   5        0.13       -1.13      9.84 o 
  -7  10   5       11.00       19.62     14.75 o 
  -6  10   5       86.41      131.02     14.43 o 
  -5  10   5        6.47       13.92      6.94 o 
  -4  10   5       33.44       24.69      6.74 o 
  -3  10   5      101.85      135.09     12.98 o 
  -2  10   5        4.81        8.74      3.76 o 
  -1  10   5      175.18      161.99      8.50 o 
   0  10   5       64.18       84.68      8.11 o 
   1  10   5      313.96      294.90     19.26 o 
   2  10   5      161.10      170.89      8.62 o 
   3  10   5       57.70       90.65     14.00 o 
   4  10   5        7.53        3.57      6.73 o 
   5  10   5        5.49       11.05      8.28 o 
  -8  11   5       16.30       14.53     15.94 o 
  -7  11   5       70.59       94.92     16.92 o 
  -6  11   5      189.28      242.85     31.07 o 
  -5  11   5      122.83      167.69     29.59 o 
  -4  11   5       84.08       70.39      8.14 o 
  -3  11   5      176.67      163.36      8.12 o 
  -2  11   5       91.28      108.29     12.08 o 
  -1  11   5      130.03      147.67      8.26 o 
   0  11   5       64.37       67.70      6.53 o 
   1  11   5      215.74      209.39     10.63 o 
   2  11   5        3.42       -1.54      4.27 o 
   3  11   5       42.65       38.23      8.16 o 
   4  11   5       66.02       72.64     10.43 o 
   5  11   5        1.37       -0.37      8.09 o 
  -8  12   5        0.84       11.49     20.45 o 
  -7  12   5        0.71       -5.37      9.04 o 
  -6  12   5      292.67      274.22     26.87 o 
  -5  12   5       82.55      109.56     12.86 o 
  -4  12   5       17.53       30.25      8.29 o 
  -3  12   5        0.00        2.05      4.32 o 
  -2  12   5      127.52      142.02      9.59 o 
  -1  12   5        6.01        2.15      3.64 o 
   0  12   5      269.24      274.91     11.23 o 
   1  12   5        3.62        1.48      5.48 o 
   2  12   5        1.53       -3.09      4.06 o 
   3  12   5       36.43       62.36      9.50 o 
   4  12   5        0.29       -4.44      6.56 o 
   5  12   5        6.10        1.82      8.02 o 
  -8  13   5        5.39        6.53     31.03 o 
  -7  13   5        0.27      -10.66      8.95 o 
  -6  13   5        0.66        1.10      7.48 o 
  -5  13   5       22.60       13.71      8.80 o 
  -4  13   5       48.79       56.34      7.24 o 
  -3  13   5       68.63       78.66      8.27 o 
  -2  13   5       28.09       25.66      5.05 o 
  -1  13   5       76.30       73.39      6.94 o 
   0  13   5      214.94      199.79     10.31 o 
   1  13   5       15.71       14.92      6.43 o 
   2  13   5        1.47        0.99      5.32 o 
   3  13   5       98.78      128.24     12.40 o 
   4  13   5        1.88       -7.30      6.87 o 
  -8  14   5        0.63       23.23     14.67 o 
  -7  14   5        3.50        7.50     12.90 o 
  -6  14   5        7.23       10.79      8.57 o 
  -5  14   5       24.06       12.25      7.63 o 
  -4  14   5      109.46      118.93     11.38 o 
  -3  14   5       99.54      112.34     16.74 o 
  -2  14   5       13.87        9.05      4.21 o 
  -1  14   5      103.94      123.77      8.81 o 
   0  14   5      754.35      706.51     22.65 o 
   1  14   5      178.06      188.68     16.17 o 
   2  14   5      103.75      119.80     11.24 o 
   3  14   5        5.00        7.99      8.56 o 
   4  14   5       10.49       28.02     10.28 o 
  -7  15   5       83.90      109.62     21.01 o 
  -6  15   5       82.90       90.35     26.48 o 
  -5  15   5       11.71       18.35      8.49 o 
  -4  15   5       81.94      119.36     26.22 o 
  -3  15   5      115.61      132.86     17.76 o 
  -2  15   5        0.07       -0.85      4.57 o 
  -1  15   5      409.41      376.41     12.86 o 
   0  15   5      196.59      208.62     11.75 o 
   1  15   5       25.70       37.87      7.50 o 
   2  15   5        2.74       -3.26      7.19 o 
   3  15   5        0.01       -0.77      8.09 o 
   4  15   5        2.68       -0.69      8.98 o 
  -7  16   5        7.76        0.58     10.76 o 
  -6  16   5       20.23       17.93     10.75 o 
  -5  16   5       12.36       -1.39      7.11 o 
  -4  16   5        4.52       -5.16      5.99 o 
  -3  16   5        0.03       -3.92      4.39 o 
  -2  16   5       31.58       23.40      6.61 o 
  -1  16   5      328.73      317.70     11.80 o 
   0  16   5        1.09        9.45      6.29 o 
   1  16   5       21.89       19.98      7.08 o 
   2  16   5        0.06       -6.09      6.87 o 
   3  16   5       57.55       63.84     16.54 o 
   4  16   5        9.73       -3.18     16.76 o 
  -7  17   5       29.98       35.71     18.62 o 
  -6  17   5       88.72      113.89     20.17 o 
  -5  17   5       14.46       12.23      7.91 o 
  -4  17   5       39.11       35.20     10.31 o 
  -3  17   5       43.59       35.15     11.10 o 
  -2  17   5        7.16       -0.24      5.62 o 
  -1  17   5        9.45       12.06      5.53 o 
   0  17   5      350.16      345.89     14.95 o 
   1  17   5       15.70       14.65      6.95 o 
   2  17   5        3.10       -3.14      7.26 o 
   3  17   5        6.32        2.29      9.09 o 
   4  17   5        0.57       -6.96      9.56 o 
  -7  18   5       12.04        7.41     15.21 o 
  -6  18   5        0.04        3.60      8.42 o 
  -5  18   5       70.72       50.82     11.93 o 
  -4  18   5       31.40       18.29      7.97 o 
  -3  18   5       15.38       11.65      6.01 o 
  -2  18   5        7.59       17.44      6.91 o 
  -1  18   5       72.52       87.36      9.89 o 
   0  18   5      388.00      388.25     16.19 o 
   1  18   5       34.78       28.07      7.39 o 
   2  18   5        0.97       -8.05      7.55 o 
   3  18   5       54.39       99.87     32.27 o 
   4  18   5        0.00        0.12      9.54 o 
  -7  19   5        0.92       -5.27     11.09 o 
  -6  19   5       14.28       20.07     10.64 o 
  -5  19   5        9.37       18.84     11.81 o 
  -4  19   5       17.62       14.62     13.57 o 
  -3  19   5       89.49       96.15     11.26 o 
  -2  19   5       61.18       73.83     14.77 o 
  -1  19   5      109.38      178.42     17.12 o 
   0  19   5        2.17       -0.82      6.03 o 
   1  19   5        8.60        9.10      6.51 o 
   2  19   5        0.74        6.60      9.02 o 
   3  19   5        2.72       14.24     10.22 o 
  -6  20   5        4.81        6.86     10.38 o 
  -5  20   5        1.14       -3.49      7.67 o 
  -4  20   5       40.24       31.02      9.62 o 
  -3  20   5        7.49       11.47      6.65 o 
  -2  20   5       47.35       43.30      9.91 o 
  -1  20   5      103.45      134.56     15.08 o 
   0  20   5        2.55        6.51      6.44 o 
   1  20   5        0.01       -5.63      6.19 o 
   2  20   5        1.29       -8.70     10.47 o 
   3  20   5        0.07       -1.78     10.47 o 
  -6  21   5       16.63       25.19     19.09 o 
  -5  21   5        9.83       -7.95      7.82 o 
  -4  21   5       65.00       72.84     12.40 o 
  -3  21   5        5.10       -5.82      8.04 o 
  -2  21   5        2.66       -6.99      5.58 o 
  -1  21   5       86.60      119.82     19.60 o 
   0  21   5       14.08       11.63      7.39 o 
   1  21   5        0.00       -5.74     11.39 o 
   2  21   5       11.40       11.66      9.75 o 
   3  21   5        1.71        4.75      9.97 o 
  -6  22   5        1.05      -12.51      8.34 o 
  -5  22   5        0.00       -3.00      7.83 o 
  -4  22   5        0.25       -8.17      7.16 o 
  -3  22   5       57.97       47.50     27.86 o 
  -2  22   5       17.27       28.95      9.39 o 
  -1  22   5       28.56       27.09     10.32 o 
   0  22   5        0.05       -1.82      6.46 o 
   1  22   5        6.75        7.70      9.40 o 
   2  22   5        2.58        8.39      9.87 o 
  -5  23   5       33.26       25.27     11.75 o 
  -4  23   5        0.73        0.33      7.99 o 
  -3  23   5      136.27      157.93     23.72 o 
  -2  23   5       29.85       41.39     10.87 o 
  -1  23   5       10.88       10.82     13.64 o 
   0  23   5        7.99        6.48      6.80 o 
   1  23   5       29.17       25.33     11.45 o 
   2  23   5        0.03        0.01     10.06 o 
  -5  24   5       10.33        2.77      9.12 o 
  -4  24   5        0.31       -4.28      8.50 o 
  -3  24   5        0.19        5.68      8.54 o 
  -2  24   5        5.27        4.50     11.86 o 
  -1  24   5        0.52       -5.19      8.34 o 
   0  24   5       16.66       15.76      8.07 o 
   1  24   5        1.60       -1.44      8.86 o 
   2  24   5        0.08        4.67     11.08 o 
  -5  25   5        0.90       -0.37      9.89 o 
  -4  25   5        0.14      -10.17      8.47 o 
  -3  25   5        2.87       -8.04     11.91 o 
  -2  25   5       36.40       29.44      9.92 o 
  -1  25   5        2.31        6.10      9.34 o 
   0  25   5        0.02       -0.80      7.35 o 
   1  25   5       14.77        6.54     10.46 o 
  -4  26   5       11.24        3.03      9.58 o 
  -3  26   5        7.61        0.65     12.00 o 
  -2  26   5       21.57       32.41     11.35 o 
  -1  26   5        0.11        0.57      9.22 o 
   0  26   5        9.73       11.10      8.51 o 
   1  26   5       36.81       39.26     13.19 o 
  -3  27   5        0.99      -15.81     11.19 o 
  -2  27   5       17.42       23.65     11.04 o 
  -1  27   5        7.86       -2.49      9.40 o 
   0  27   5        0.13       -4.62      9.79 o 
  -2  28   5        1.55      -13.32     12.06 o 
  -1  28   5       14.09       24.35     12.84 o 
  -8   0   6       56.94       54.60     18.16 o 
  -7   0   6        8.73       -0.27      9.35 o 
  -6   0   6     1181.22     1239.03     58.64 o 
  -5   0   6      348.63      340.67     24.02 o 
  -4   0   6      256.72      243.16     18.86 o 
  -3   0   6        0.00       -6.12      6.46 o 
  -2   0   6        4.92       -6.86      6.70 o 
  -1   0   6       44.14       34.73     10.92 o 
   0   0   6       15.65       12.96      9.96 o 
   1   0   6       34.85       32.56     13.12 o 
   2   0   6       14.93        1.82     10.18 o 
   3   0   6        0.82        0.88      7.39 o 
   4   0   6       91.75      104.58     21.62 o 
  -8   1   6       11.54       12.13      9.74 o 
  -7   1   6        1.27       -9.43     10.12 o 
  -6   1   6       30.20       47.93      9.60 o 
  -5   1   6      354.58      336.40     16.59 o 
  -4   1   6       43.59       56.97      8.91 o 
  -3   1   6       26.68       19.85      7.09 o 
  -2   1   6       42.62       35.07      7.56 o 
  -1   1   6        3.96        3.45      5.26 o 
   0   1   6       70.06       90.50     10.86 o 
   1   1   6        0.73       -8.94      5.96 o 
   2   1   6        0.37       -6.44      5.99 o 
   3   1   6       34.84       32.65      7.80 o 
   4   1   6        4.20       11.06      8.50 o 
  -8   2   6        0.22        2.33      9.02 o 
  -7   2   6        1.93       -9.05      6.97 o 
  -6   2   6      299.46      274.95     12.75 o 
  -5   2   6      333.40      358.16     31.28 o 
  -4   2   6       14.52        9.41      6.06 o 
  -3   2   6      473.62      438.64     34.41 o 
  -2   2   6       73.64       80.30     12.13 o 
  -1   2   6       77.11       81.68     17.37 o 
   0   2   6       40.94       40.01      8.37 o 
   1   2   6        1.16       -3.49      6.19 o 
   2   2   6       37.83       28.62     11.31 o 
   3   2   6       82.21       95.60     10.75 o 
   4   2   6       22.77       31.98     15.52 o 
  -8   3   6       10.59       18.60     10.08 o 
  -7   3   6        4.54        2.40     10.88 o 
  -6   3   6       25.91       31.11      8.84 o 
  -5   3   6      884.47      907.18     32.33 o 
  -4   3   6        1.04        1.06      5.70 o 
  -3   3   6       13.41       17.21      6.53 o 
  -2   3   6       46.79       68.20      9.34 o 
  -1   3   6       29.81       32.48     10.01 o 
   0   3   6        9.59        6.57      6.06 o 
   1   3   6       60.93       44.99     12.32 o 
   2   3   6        1.54        2.63      5.16 o 
   3   3   6       20.71       21.36      6.92 o 
   4   3   6        2.96        8.17      8.70 o 
  -8   4   6       55.39       47.94     12.19 o 
  -7   4   6        7.08       -2.18      9.19 o 
  -6   4   6        0.53       -0.88      7.36 o 
  -5   4   6      187.36      204.29     12.94 o 
  -4   4   6       77.57      109.27     11.27 o 
  -3   4   6       52.61       55.40      8.61 o 
  -2   4   6       21.23       29.49      7.36 o 
  -1   4   6       74.10       80.97     10.37 o 
   0   4   6      176.92      193.36     29.67 o 
   1   4   6      103.82      115.19     10.29 o 
   2   4   6        6.96       -2.40      5.40 o 
   3   4   6        0.23        0.27      5.50 o 
   4   4   6        1.41      -10.46      8.08 o 
  -8   5   6        0.80        6.12      9.77 o 
  -7   5   6        0.10      -10.30      7.43 o 
  -6   5   6        2.82        1.42     12.30 o 
  -5   5   6       15.53       17.24      6.36 o 
  -4   5   6       44.67       60.79      9.50 o 
  -3   5   6      123.32      141.95     12.78 o 
  -2   5   6      148.28      184.19     14.55 o 
  -1   5   6       12.13        5.57      6.00 o 
   0   5   6       81.65       94.96     13.75 o 
   1   5   6      501.03      492.95     26.78 o 
   2   5   6       49.67       46.83      8.22 o 
   3   5   6       71.24       78.93      9.78 o 
   4   5   6        0.41       -5.76      8.13 o 
  -8   6   6        1.67        7.77      9.32 o 
  -7   6   6        6.95        3.99      7.64 o 
  -6   6   6      466.52      436.57     21.40 o 
  -5   6   6        1.61        5.52      5.15 o 
  -4   6   6       72.96       58.52      9.62 o 
  -3   6   6        0.57       -0.67      5.72 o 
  -2   6   6       94.40      121.47     24.09 o 
  -1   6   6        8.21        5.99      5.72 o 
   0   6   6       61.93       77.61      8.79 o 
   1   6   6       13.21        4.81      5.70 o 
   2   6   6       64.23       79.03     23.98 o 
   3   6   6        0.01       -6.96      7.24 o 
   4   6   6       30.80       13.66      9.66 o 
  -8   7   6        1.34        2.54      9.37 o 
  -7   7   6       26.06       16.51      8.61 o 
  -6   7   6        0.05       -5.50     11.72 o 
  -5   7   6      225.81      217.35     14.65 o 
  -4   7   6        4.73       -2.85      5.29 o 
  -3   7   6        3.28        1.83      5.89 o 
  -2   7   6      101.25      109.36     11.67 o 
  -1   7   6        1.63        7.50      5.86 o 
   0   7   6      846.20      826.00     29.90 o 
   1   7   6       13.07        4.45      6.54 o 
   2   7   6       32.85       37.81      8.00 o 
   3   7   6        0.95        1.79      8.27 o 
   4   7   6        7.25      -13.03      8.68 o 
  -8   8   6       13.59        2.29     14.06 o 
  -7   8   6       33.49       34.07     10.16 o 
  -6   8   6        1.39       -7.37      6.66 o 
  -5   8   6      255.93      235.20     14.42 o 
  -4   8   6        5.51       -0.66      5.75 o 
  -3   8   6        2.27       -7.82      8.09 o 
  -2   8   6      138.94      151.32     13.55 o 
  -1   8   6      325.21      291.01     12.04 o 
   0   8   6      424.29      401.55     15.30 o 
   1   8   6       12.72       15.68      6.33 o 
   2   8   6        5.31       -1.82      5.65 o 
   3   8   6       43.28       48.65     11.48 o 
   4   8   6        1.13       -0.42      9.09 o 
  -8   9   6        2.77       -1.19     14.19 o 
  -7   9   6        6.15        4.21      7.70 o 
  -6   9   6        5.77       -5.36      5.99 o 
  -5   9   6      134.19      158.65     16.28 o 
  -4   9   6        5.90       -2.46      4.82 o 
  -3   9   6       13.09        5.68      4.88 o 
  -2   9   6       16.54       15.21      6.76 o 
  -1   9   6       21.08       21.75      5.91 o 
   0   9   6      683.72      707.33     22.54 o 
   1   9   6       10.97        1.34      5.72 o 
   2   9   6       12.12        6.65     15.32 o 
   3   9   6        5.96       13.34      8.04 o 
   4   9   6       14.17       14.46     10.84 o 
  -8  10   6        0.33      -10.11     14.28 o 
  -7  10   6       26.67       45.70     10.33 o 
  -6  10   6       14.83        7.13      7.79 o 
  -5  10   6       42.75       33.40      8.69 o 
  -4  10   6        0.85       -1.26      4.64 o 
  -3  10   6       64.09       65.87      8.06 o 
  -2  10   6        0.08        0.62      4.41 o 
  -1  10   6      313.80      269.43     11.84 o 
   0  10   6        0.58       32.71      7.19 o 
   1  10   6        0.15       -7.29      5.02 o 
   2  10   6        0.01       -7.53      5.53 o 
   3  10   6        1.42        9.07      8.57 o 
   4  10   6        2.38       -4.73      8.96 o 
  -8  11   6        0.15       -1.10     13.39 o 
  -7  11   6       25.60       22.57      9.07 o 
  -6  11   6       55.73       41.53     19.99 o 
  -5  11   6       20.06       27.60      9.24 o 
  -4  11   6      167.35      185.40     11.72 o 
  -3  11   6       64.27       83.36      7.47 o 
  -2  11   6        0.14       -1.05      4.09 o 
  -1  11   6       10.01       17.54      6.14 o 
   0  11   6      300.10      285.34     19.79 o 
   1  11   6       12.83        9.33      5.84 o 
   2  11   6        1.37       -3.41      5.70 o 
   3  11   6       57.37       45.39     11.68 o 
   4  11   6        0.36        8.91     10.70 o 
  -8  12   6        0.95       -2.24     14.33 o 
  -7  12   6        6.98      -16.72     11.14 o 
  -6  12   6      101.24       89.49     21.17 o 
  -5  12   6        0.18       -3.68      6.02 o 
  -4  12   6       32.45       46.42     10.36 o 
  -3  12   6      136.40      134.63     11.58 o 
  -2  12   6       59.95       69.23     10.96 o 
  -1  12   6       17.47       10.77      5.70 o 
   0  12   6      352.83      355.54     20.37 o 
   1  12   6       17.01        9.06      6.57 o 
   2  12   6       19.20       18.86      7.09 o 
   3  12   6        1.50       13.32      9.89 o 
   4  12   6        3.90       -5.25      9.46 o 
  -7  13   6        0.35      -15.54     12.49 o 
  -6  13   6        4.43      -10.22     11.23 o 
  -5  13   6       10.48        1.72      7.09 o 
  -4  13   6      211.23      190.12      9.98 o 
  -3  13   6      139.05      168.47     11.29 o 
  -2  13   6        5.44       -2.23      4.33 o 
  -1  13   6       26.23       36.28      6.14 o 
   0  13   6      144.95      175.66     13.11 o 
   1  13   6        0.96       -5.09      5.80 o 
   2  13   6       11.61       14.41      9.05 o 
   3  13   6        5.38        5.12      9.07 o 
  -7  14   6        1.43       -9.44     12.49 o 
  -6  14   6        6.79        3.81     12.49 o 
  -5  14   6        0.85      -15.10     10.07 o 
  -4  14   6      129.43      153.50     10.05 o 
  -3  14   6      124.74      136.27     12.39 o 
  -2  14   6        2.76       -0.98      4.30 o 
  -1  14   6      343.27      306.70     11.82 o 
   0  14   6       26.07       25.26      7.27 o 
   1  14   6        0.96       -1.66      5.42 o 
   2  14   6       42.64       70.94     21.36 o 
   3  14   6        6.12       -9.39      8.94 o 
  -7  15   6       46.97       39.24     17.65 o 
  -6  15   6        3.61        4.93     14.13 o 
  -5  15   6       32.55       27.68      9.43 o 
  -4  15   6       47.61       39.06      6.42 o 
  -3  15   6       19.02       13.13      5.38 o 
  -2  15   6        7.08        3.08      4.84 o 
  -1  15   6      160.81      198.36     17.42 o 
   0  15   6        8.21       -5.03      5.32 o 
   1  15   6       21.03       26.63      9.63 o 
   2  15   6        7.00       13.49     10.07 o 
   3  15   6        1.08      -15.44     10.29 o 
  -7  16   6        0.31        7.69     15.88 o 
  -6  16   6       10.89        1.21     12.78 o 
  -5  16   6        4.17       -0.49      6.97 o 
  -4  16   6        6.36       -3.80      5.43 o 
  -3  16   6       44.54       56.42      7.20 o 
  -2  16   6       27.49       14.56      5.58 o 
  -1  16   6      195.00      211.96     18.84 o 
   0  16   6       61.41       56.71      9.09 o 
   1  16   6        3.17        2.46      6.50 o 
   2  16   6       17.59       13.11      9.23 o 
   3  16   6        0.38       -1.49      9.23 o 
  -7  17   6        3.88      -12.71     12.96 o 
  -6  17   6       26.22       34.20     16.59 o 
  -5  17   6       53.46       27.76     10.86 o 
  -4  17   6       14.31       13.13     10.20 o 
  -3  17   6       23.75       18.22      5.78 o 
  -2  17   6        9.57        1.25      6.16 o 
  -1  17   6        1.99        0.72      5.37 o 
   0  17   6        5.74        5.98      6.44 o 
   1  17   6        0.37       -3.56      6.52 o 
   2  17   6        3.86       -6.81      8.94 o 
   3  17   6       22.41       30.19     11.58 o 
  -6  18   6        0.00       -6.10     13.52 o 
  -5  18   6       15.24        8.66      8.36 o 
  -4  18   6       11.26        5.89      7.70 o 
  -3  18   6       23.67       22.10      6.12 o 
  -2  18   6        7.37        4.25      5.45 o 
  -1  18   6       18.65       19.25      7.56 o 
   0  18   6       11.23       13.90      7.12 o 
   1  18   6        8.34       13.07      7.64 o 
   2  18   6        0.58       -6.18     16.64 o 
  -6  19   6       53.61       82.99     14.31 o 
  -5  19   6        8.09       11.41      8.44 o 
  -4  19   6        5.41        3.00      7.75 o 
  -3  19   6       18.54       12.10      6.80 o 
  -2  19   6       12.75       14.40      7.04 o 
  -1  19   6        2.31       -8.36      5.57 o 
   0  19   6        0.00       -7.55      6.14 o 
   1  19   6        0.74       -1.02      6.74 o 
   2  19   6        4.62       -5.63      9.02 o 
  -6  20   6        7.21        8.18      9.13 o 
  -5  20   6        0.00       -3.74      7.89 o 
  -4  20   6        0.19       -5.13      7.55 o 
  -3  20   6        0.00       -8.00      6.03 o 
  -2  20   6        3.41       -0.51      6.23 o 
  -1  20   6        1.49       -1.23      6.42 o 
   0  20   6        0.87       -0.86      6.69 o 
   1  20   6        0.28       -2.04      8.97 o 
   2  20   6        0.81      -11.77      9.45 o 
  -6  21   6        0.07        2.87      9.33 o 
  -5  21   6        9.10       -3.87      8.44 o 
  -4  21   6       28.45       16.92     11.57 o 
  -3  21   6        3.94       -1.62      6.41 o 
  -2  21   6        0.08       -5.57      5.84 o 
  -1  21   6       13.85        9.75      7.75 o 
   0  21   6        0.31       -4.36      6.41 o 
   1  21   6        3.38        2.10      9.89 o 
   2  21   6        1.87       14.84     11.48 o 
  -5  22   6        0.98       -6.93      8.22 o 
  -4  22   6        2.37        3.67      8.71 o 
  -3  22   6       10.20        8.99      7.61 o 
  -2  22   6        3.81        2.53      6.90 o 
  -1  22   6        1.95       -2.69      6.98 o 
   0  22   6        1.52       -1.01      7.05 o 
   1  22   6        6.03       -0.35      9.80 o 
  -5  23   6       10.21       15.01      9.94 o 
  -4  23   6        0.74       -8.15      8.32 o 
  -3  23   6       34.89       35.79     15.40 o 
  -2  23   6        0.00       -2.00      6.90 o 
  -1  23   6        0.00       -4.96      6.87 o 
   0  23   6        0.00       -7.23      7.13 o 
   1  23   6        9.83       -0.47     10.32 o 
  -4  24   6        0.81      -11.84      7.89 o 
  -3  24   6        0.01       -3.00     10.99 o 
  -2  24   6        0.19       -4.11      7.25 o 
  -1  24   6       10.14       19.53      8.74 o 
   0  24   6        1.26       -0.52      7.48 o 
  -3  25   6       13.60        1.59     12.94 o 
  -2  25   6        1.26       -4.49      6.83 o 
  -1  25   6        7.72       16.75      8.91 o 
  -8   1   7       28.64       25.20     11.60 o 
  -7   1   7       18.64        9.08     12.02 o 
  -6   1   7       91.96      103.64     13.29 o 
  -5   1   7       29.70       27.35      8.69 o 
  -4   1   7      170.95      202.60     16.59 o 
  -3   1   7       34.48       16.94      7.89 o 
  -2   1   7       29.69       29.35     13.89 o 
  -1   1   7        2.73       -1.42      5.84 o 
   0   1   7      753.48      718.41     29.32 o 
   1   1   7      273.94      244.00     15.63 o 
   2   1   7       19.31        8.81      8.43 o 
   3   1   7        8.79       17.27     10.71 o 
  -8   2   7       14.91       21.29     10.58 o 
  -7   2   7        0.19       -3.81     10.02 o 
  -6   2   7        7.35        8.90      7.64 o 
  -5   2   7       49.92       71.57     11.04 o 
  -4   2   7       81.48      109.42     12.87 o 
  -3   2   7       15.26        7.95      6.70 o 
  -2   2   7       36.84       40.61      9.66 o 
  -1   2   7        2.50       -7.38      5.64 o 
   0   2   7      334.45      347.82     18.68 o 
   1   2   7      115.55      132.90     27.76 o 
   2   2   7        1.80       -6.92      7.31 o 
   3   2   7        0.13        8.10      9.03 o 
  -8   3   7       11.88       23.75     11.02 o 
  -7   3   7       70.06       41.73     16.28 o 
  -6   3   7      176.57      226.79     17.86 o 
  -5   3   7      101.51      113.83     13.48 o 
  -4   3   7       25.26       29.92      9.24 o 
  -3   3   7       80.70      107.77     12.50 o 
  -2   3   7      128.58      140.71     13.98 o 
  -1   3   7        6.67       -1.92      6.32 o 
   0   3   7      168.90      206.08     19.87 o 
   1   3   7       17.17       25.20      9.37 o 
   2   3   7       16.78       18.37      9.32 o 
   3   3   7        2.15       -5.44     13.71 o 
  -8   4   7        2.19        8.71      9.82 o 
  -7   4   7        0.34        2.32      7.78 o 
  -6   4   7      134.52      159.38     16.54 o 
  -5   4   7        1.51       -0.99      6.33 o 
  -4   4   7       12.66       17.59      7.82 o 
  -3   4   7      172.03      200.09     16.40 o 
  -2   4   7        6.59       10.54     13.88 o 
  -1   4   7       42.67       23.76      8.40 o 
   0   4   7       11.22        8.23      8.39 o 
   1   4   7       62.23       59.48     11.86 o 
   2   4   7        0.00        5.29      8.72 o 
   3   4   7       20.48       -1.44     13.92 o 
  -8   5   7        0.34        0.78     14.42 o 
  -7   5   7       37.61       32.91     10.68 o 
  -6   5   7      130.10      147.96     15.89 o 
  -5   5   7        0.08       -4.47      6.10 o 
  -4   5   7       49.34       59.80     10.72 o 
  -3   5   7        6.29        3.13      7.33 o 
  -2   5   7      122.96      136.65     13.98 o 
  -1   5   7       10.32        0.49      6.40 o 
   0   5   7       49.70       78.34     11.87 o 
   1   5   7       14.96        9.04      8.37 o 
   2   5   7        9.55        5.64      8.61 o 
   3   5   7        0.25        3.77     12.40 o 
  -8   6   7        0.05      -11.03     12.89 o 
  -7   6   7        1.27        2.34      8.38 o 
  -6   6   7      245.19      256.76     24.31 o 
  -5   6   7      131.24      147.92     15.03 o 
  -4   6   7      105.49      131.63     14.12 o 
  -3   6   7       46.93       54.26     10.11 o 
  -2   6   7       23.89       16.25      7.68 o 
  -1   6   7        2.84        1.55      6.72 o 
   0   6   7      304.26      291.64     16.92 o 
   1   6   7        0.20       -8.49      6.80 o 
   2   6   7        7.12       -5.56      6.90 o 
   3   6   7        7.34       10.94     14.42 o 
  -8   7   7        0.35        4.57     15.72 o 
  -7   7   7       56.86       54.31     11.84 o 
  -6   7   7        2.01       -6.25      7.01 o 
  -5   7   7      368.30      348.73     15.35 o 
  -4   7   7        7.15       11.44      7.82 o 
  -3   7   7       68.09       73.33     18.07 o 
  -2   7   7        0.16       -5.54      6.34 o 
  -1   7   7        0.00       -4.61      6.59 o 
   0   7   7       84.06       88.47     15.30 o 
   1   7   7       13.23       -0.47      7.99 o 
   2   7   7       12.89       13.62     10.19 o 
   3   7   7        0.09        2.65     12.94 o 
  -8   8   7        0.07      -15.23     13.72 o 
  -7   8   7        3.69       12.01      9.44 o 
  -6   8   7        9.76       -1.53      7.41 o 
  -5   8   7      364.80      365.03     20.54 o 
  -4   8   7      115.11      147.20     15.03 o 
  -3   8   7       17.15       13.42     10.95 o 
  -2   8   7        9.88        4.61      7.18 o 
  -1   8   7        1.48       -3.30      6.46 o 
   0   8   7        4.28        7.61      8.78 o 
   1   8   7       23.22       16.70     10.10 o 
   2   8   7       22.01       16.69     14.24 o 
   3   8   7        0.00      -11.41     11.97 o 
  -7   9   7       35.35       46.66     11.29 o 
  -6   9   7       19.10       16.14      9.15 o 
  -5   9   7      209.75      196.57     11.93 o 
  -4   9   7      208.63      182.50     13.63 o 
  -3   9   7        0.29       -3.09      6.33 o 
  -2   9   7        0.18        1.19      6.98 o 
  -1   9   7      433.49      389.00     19.84 o 
   0   9   7        1.62       -1.71      6.91 o 
   1   9   7       13.32        0.62      8.21 o 
   2   9   7        2.35        1.67      8.78 o 
   3   9   7        2.84        0.58     13.52 o 
  -7  10   7       50.05       47.04     11.26 o 
  -6  10   7        3.74       11.01      8.26 o 
  -5  10   7       36.30       52.43      8.90 o 
  -4  10   7       53.46       78.65      9.66 o 
  -3  10   7        4.08        2.33      5.72 o 
  -2  10   7        1.61       -8.08      5.88 o 
  -1  10   7      140.65      184.95     29.65 o 
   0  10   7       67.67       82.30     13.03 o 
   1  10   7        8.98        1.42      7.79 o 
   2  10   7        4.41       -0.49      9.33 o 
   3  10   7        0.62       -8.88     13.30 o 
  -7  11   7        7.45       11.54      8.61 o 
  -6  11   7       25.90        7.26      8.65 o 
  -5  11   7        4.91        0.80     13.32 o 
  -4  11   7       95.49      119.87     15.88 o 
  -3  11   7      156.44      150.46     12.33 o 
  -2  11   7        3.23       -0.91      6.89 o 
  -1  11   7        0.02       -4.87      7.30 o 
   0  11   7       53.36       37.97     10.14 o 
   1  11   7        3.34        1.74      7.65 o 
   2  11   7        0.01       -9.13     11.91 o 
   3  11   7        8.61       16.01     14.93 o 
  -7  12   7       27.03       16.55      9.86 o 
  -6  12   7        2.00       -4.88      7.72 o 
  -5  12   7       82.72       79.64     24.58 o 
  -4  12   7        5.98        9.09      6.29 o 
  -3  12   7       19.72       10.37      6.02 o 
  -2  12   7       13.56        3.74      5.48 o 
  -1  12   7        1.18       -4.77      7.58 o 
   0  12   7        7.45       -2.50      7.44 o 
   1  12   7        0.09       -5.56      7.85 o 
   2  12   7       32.11       31.08     16.59 o 
  -7  13   7        0.00      -11.33      7.55 o 
  -6  13   7       11.63        4.31      8.25 o 
  -5  13   7       62.93       62.00     23.14 o 
  -4  13   7       71.62       78.60      9.72 o 
  -3  13   7        1.35       -8.48      5.65 o 
  -2  13   7       11.29        8.66      6.10 o 
  -1  13   7        4.82       -3.25      7.57 o 
   0  13   7        0.42       -1.27      7.25 o 
   1  13   7        8.43       15.26      8.88 o 
   2  13   7       22.41        6.08     14.13 o 
  -7  14   7        1.57        6.64      8.92 o 
  -6  14   7        1.42        1.93      8.19 o 
  -5  14   7      161.90      147.05     16.35 o 
  -4  14   7        9.90        8.35      6.35 o 
  -3  14   7       19.73       13.21      6.67 o 
  -2  14   7       12.17        7.34      8.61 o 
  -1  14   7      155.75      203.30     18.07 o 
   0  14   7        6.70        3.36      7.99 o 
   1  14   7        9.38       10.48      9.36 o 
   2  14   7        6.94       -0.38     13.63 o 
  -7  15   7        2.33        2.71      8.57 o 
  -6  15   7        0.03      -10.73      7.15 o 
  -5  15   7       31.48       21.00     10.17 o 
  -4  15   7       57.93       68.85     13.47 o 
  -3  15   7        7.02        3.82      6.13 o 
  -2  15   7       23.56       23.96      7.46 o 
  -1  15   7        0.22        6.07      7.84 o 
   0  15   7        0.00        3.31      8.95 o 
   1  15   7        0.49       -1.75      8.18 o 
   2  15   7       13.10       21.68     17.11 o 
  -6  16   7        2.01        7.45      8.82 o 
  -5  16   7        0.82       -3.17      7.31 o 
  -4  16   7        0.44        4.04      6.31 o 
  -3  16   7        0.05        1.16      6.06 o 
  -2  16   7        0.00      -11.14      7.43 o 
  -1  16   7       75.32      102.86     14.42 o 
   0  16   7        8.99       10.83      9.10 o 
   1  16   7        8.10        4.10      9.61 o 
   2  16   7        0.37      -16.88     12.96 o 
  -6  17   7        6.33       -3.69      8.36 o 
  -5  17   7        7.45       -9.32      6.21 o 
  -4  17   7       91.85       96.67     11.86 o 
  -3  17   7       69.68       79.12     10.37 o 
  -2  17   7        7.72       -4.78      7.72 o 
  -1  17   7       39.12       44.45     10.79 o 
   0  17   7        0.86       -7.44      9.57 o 
   1  17   7        2.00       -2.87     12.85 o 
  -6  18   7        0.43       -2.66      7.93 o 
  -5  18   7        0.20       -6.91      8.26 o 
  -4  18   7       83.60       82.66     13.41 o 
  -3  18   7       46.52       41.03      8.43 o 
  -2  18   7        0.24        3.49      8.74 o 
  -1  18   7        0.06       -8.77      8.11 o 
   0  18   7        6.92        8.00      9.46 o 
   1  18   7       18.59       28.39     17.24 o 
  -5  19   7       12.49       12.20      9.24 o 
  -4  19   7        0.22        0.82      8.00 o 
  -3  19   7        4.53       -4.02      7.16 o 
  -2  19   7       16.89        6.00      9.08 o 
  -1  19   7        1.78      -12.23      8.15 o 
   0  19   7        4.62        0.50      9.01 o 
   1  19   7        2.96        1.46      9.85 o 
  -5  20   7        0.15       -7.21      9.15 o 
  -4  20   7        3.10        7.42      8.88 o 
  -3  20   7        1.43       -3.76      7.85 o 
  -2  20   7        4.31        1.31      8.51 o 
  -1  20   7       20.73       14.73     19.07 o 
   0  20   7        2.32        8.19      9.62 o 
  -4  21   7       12.52        4.44     14.51 o 
  -3  21   7        1.43       -0.03      9.08 o 
  -2  21   7        3.63       -8.45      8.45 o 
  -1  21   7        1.67       -1.51      9.77 o 
   0  21   7       15.78       10.53      8.22 o 
  -4  22   7        0.04       -7.35      7.39 o 
  -3  22   7        0.00        5.63     10.08 o 
  -2  22   7        1.09      -12.84      8.56 o 
  -1  22   7        1.44       12.04      8.63 o 
  -3  23   7        0.15       -3.45      9.46 o 
  -2  23   7        2.21        3.48      9.73 o 
  -6   0   8       22.93       22.20     14.19 o 
  -5   0   8       21.99        6.82     11.41 o 
  -4   0   8        1.08       -3.77     10.29 o 
  -3   0   8      240.42      211.81     20.27 o 
  -2   0   8       94.64      118.55     20.05 o 
  -1   0   8       46.03       24.58     13.66 o 
   0   0   8      361.90      318.61     26.55 o 
   1   0   8       21.05       12.78     13.88 o 
   2   0   8       23.31        4.78     13.50 o 
  -6   1   8        0.19      -11.39      7.60 o 
  -5   1   8       12.87       -2.61      8.08 o 
  -4   1   8       24.74       43.35     10.81 o 
  -3   1   8        2.19       -6.79      7.04 o 
  -2   1   8        4.32       -5.63      7.25 o 
  -1   1   8        0.03      -10.39      6.93 o 
   0   1   8       26.93       45.41     11.05 o 
   1   1   8       45.31       27.89     17.76 o 
   2   1   8        1.39      -12.44      8.30 o 
  -7   2   8        0.55       -4.71     11.01 o 
  -6   2   8        0.29       -1.99      8.47 o 
  -5   2   8       46.23       68.44     12.11 o 
  -4   2   8       72.74       86.69     17.78 o 
  -3   2   8      149.60      184.40     17.00 o 
  -2   2   8        7.39       -2.78     12.29 o 
  -1   2   8        0.85       -7.28      6.96 o 
   0   2   8       18.42       26.67      9.88 o 
   1   2   8       56.27       52.84     20.08 o 
   2   2   8        5.66       -4.36      9.37 o 
  -7   3   8       15.60       25.56     21.87 o 
  -6   3   8       12.20        8.01      8.96 o 
  -5   3   8       16.44       17.91      9.89 o 
  -4   3   8       69.40       54.78     11.15 o 
  -3   3   8        0.43        1.37      7.53 o 
  -2   3   8        0.03       -0.93      6.61 o 
  -1   3   8       55.19       46.87     10.78 o 
   0   3   8      163.98      184.13     18.56 o 
   1   3   8        3.06       -2.11      8.67 o 
   2   3   8        0.26       -6.94      8.43 o 
  -7   4   8       27.88       25.32     11.18 o 
  -6   4   8       12.14        8.20     10.48 o 
  -5   4   8        3.69        5.85      8.63 o 
  -4   4   8        1.02       -1.15      8.01 o 
  -3   4   8        4.75       -1.09      7.67 o 
  -2   4   8       19.88       16.70      9.72 o 
  -1   4   8      113.31      116.28     14.70 o 
   0   4   8       48.57       49.37     11.58 o 
   1   4   8        2.15        1.18     10.24 o 
   2   4   8        1.69       -0.50      9.61 o 
  -7   5   8        3.42       -8.79      8.97 o 
  -6   5   8        0.01      -11.61      7.74 o 
  -5   5   8        7.49        3.87      8.90 o 
  -4   5   8       30.23       42.34     10.48 o 
  -3   5   8       14.54       -4.18     12.99 o 
  -2   5   8       53.15       63.17     11.65 o 
  -1   5   8        0.17        4.07      7.86 o 
   0   5   8      194.25      227.66     28.45 o 
   1   5   8       24.37       34.69     10.88 o 
   2   5   8        3.15       -4.61      9.66 o 
  -7   6   8       43.48       47.47     12.34 o 
  -6   6   8       38.29       23.30     10.43 o 
  -5   6   8        1.80       -0.20      9.63 o 
  -4   6   8       13.09       14.54      8.12 o 
  -3   6   8       11.12       -9.24      6.72 o 
  -2   6   8        3.51       -5.24      7.02 o 
  -1   6   8       67.61       57.94     12.35 o 
   0   6   8       13.77       17.29      9.04 o 
   1   6   8       84.51       73.67     13.14 o 
   2   6   8        1.43       -0.86      8.87 o 
  -7   7   8       16.29       23.67     11.12 o 
  -6   7   8        0.18       -8.71      7.80 o 
  -5   7   8       34.93       41.37     10.47 o 
  -4   7   8       25.53        4.65      8.78 o 
  -3   7   8        1.27       -6.08      7.81 o 
  -2   7   8        0.65       -3.09      7.25 o 
  -1   7   8        2.52        9.61      7.99 o 
   0   7   8        4.29        4.37      8.61 o 
   1   7   8      121.87      152.81     17.48 o 
   2   7   8        5.69      -12.57      8.94 o 
  -7   8   8        1.14        6.22      9.16 o 
  -6   8   8        5.75       -5.64      7.72 o 
  -5   8   8       43.49       42.11      9.26 o 
  -4   8   8        1.49       -6.17      7.42 o 
  -3   8   8       19.63       15.70      9.24 o 
  -2   8   8       11.24        4.96      8.12 o 
  -1   8   8        9.07        3.19      8.29 o 
   0   8   8        0.00      -10.19      7.28 o 
   1   8   8       45.48       55.07     18.38 o 
  -7   9   8        7.61       18.65     10.44 o 
  -6   9   8       10.90        2.34      9.36 o 
  -5   9   8       30.51       18.03      7.21 o 
  -4   9   8       43.82       38.66     10.57 o 
  -3   9   8       14.34       10.04      8.46 o 
  -2   9   8       30.55       34.39     15.34 o 
  -1   9   8       12.93       11.10      8.79 o 
   0   9   8        0.17      -11.72      7.81 o 
   1   9   8       11.97        8.57      9.47 o 
  -7  10   8        2.68        4.37      9.56 o 
  -6  10   8       29.26       19.65     20.18 o 
  -5  10   8        8.69        8.10      6.92 o 
  -4  10   8       47.10       47.23      9.25 o 
  -3  10   8        2.75       -0.57      7.64 o 
  -2  10   8       19.60       29.21     11.49 o 
  -1  10   8       19.22       33.84     14.60 o 
   0  10   8        4.30        2.74      8.46 o 
   1  10   8        0.09       -3.33      8.81 o 
  -6  11   8       17.47        4.70     11.14 o 
  -5  11   8       63.36       59.61     12.52 o 
  -4  11   8        1.12       -2.19      6.42 o 
  -3  11   8        1.97       -5.77      7.86 o 
  -2  11   8        1.03       -2.77      9.26 o 
  -1  11   8       30.88       18.54      9.26 o 
   0  11   8        1.98        1.54     10.19 o 
   1  11   8        0.34       -0.49      9.30 o 
  -6  12   8       18.49       12.02      9.63 o 
  -5  12   8       64.70       75.78     13.38 o 
  -4  12   8       27.01       26.08      7.92 o 
  -3  12   8        5.64        2.50      6.62 o 
  -2  12   8        1.79       -5.22      9.82 o 
  -1  12   8       10.83        2.83     12.53 o 
   0  12   8        1.30        9.59      8.76 o 
   1  12   8        2.17       -1.79      9.38 o 
  -6  13   8        1.61        1.52      9.12 o 
  -5  13   8      188.01      220.93     20.43 o 
  -4  13   8       22.55       16.14      8.32 o 
  -3  13   8        1.22       -7.00      5.87 o 
  -2  13   8       30.07       17.97     19.89 o 
  -1  13   8        6.16        9.42      9.51 o 
   0  13   8        0.44       -4.92      8.64 o 
   1  13   8        7.87       13.05     10.36 o 
  -6  14   8        5.04       -4.69      8.33 o 
  -5  14   8       21.28       22.14     10.78 o 
  -4  14   8        4.37        5.50      6.65 o 
  -3  14   8        0.52       -2.01      6.66 o 
  -2  14   8        0.99        0.91      8.58 o 
  -1  14   8        0.86      -11.76      7.84 o 
   0  14   8        0.02       -6.43      8.16 o 
  -5  15   8       34.92       28.99     10.85 o 
  -4  15   8      160.67      177.65     14.76 o 
  -3  15   8        6.02        2.79      6.68 o 
  -2  15   8        0.66      -10.50      7.00 o 
  -1  15   8       11.58       14.04     10.43 o 
   0  15   8        2.23       -1.57      8.29 o 
  -5  16   8       38.12       22.23     10.96 o 
  -4  16   8       69.35       91.82     13.67 o 
  -3  16   8        0.91       -9.13      7.77 o 
  -2  16   8        0.13       -7.84      8.41 o 
  -1  16   8        1.38       -6.68      8.76 o 
   0  16   8        0.16      -12.77      8.51 o 
  -5  17   8        0.04       -0.57      9.22 o 
  -4  17   8       37.88       43.11      9.08 o 
  -3  17   8        0.51       -8.66      8.48 o 
  -2  17   8        1.28        4.67      9.45 o 
  -1  17   8        0.01       -6.00     10.25 o 
  -4  18   8        0.27       -0.38      6.79 o 
  -3  18   8        5.92        7.38     10.16 o 
  -2  18   8       33.91       28.69     10.77 o 
  -1  18   8        4.87        4.53     11.94 o 
  -3  19   8        3.18       -4.69      9.05 o 
  -2  19   8        1.08        4.24     19.97 o 
  -6   1   9        3.63       -9.17     21.87 o 
  -5   1   9        7.55       -0.01      9.41 o 
  -4   1   9        2.74        7.09      8.94 o 
  -3   1   9       27.51       11.36      9.89 o 
  -2   1   9       15.07       15.08     10.26 o 
  -1   1   9        4.35       -8.48      8.97 o 
   0   1   9       15.68       27.21     11.22 o 
  -6   2   9       11.49       -4.83     10.27 o 
  -5   2   9       57.08       54.67     12.44 o 
  -4   2   9       68.84       68.09     13.08 o 
  -3   2   9        0.66       -0.03      9.38 o 
  -2   2   9        5.00        5.83      9.79 o 
  -1   2   9        0.17       -4.98      9.01 o 
   0   2   9        7.59       -2.04      8.77 o 
  -6   3   9        6.39       -6.31      8.73 o 
  -5   3   9       21.78       22.17     10.87 o 
  -4   3   9        5.33       -7.01      8.70 o 
  -3   3   9        3.47        7.74      9.40 o 
  -2   3   9       45.57       80.61     24.02 o 
  -1   3   9       31.78       16.80     10.64 o 
   0   3   9       28.28       30.15     11.57 o 
  -6   4   9        2.97       -1.92      9.42 o 
  -5   4   9        0.01       -9.50     10.40 o 
  -4   4   9       65.51       64.60     14.88 o 
  -3   4   9       16.36       -6.88      8.86 o 
  -2   4   9       29.02       33.98     14.89 o 
  -1   4   9        0.33       -8.14      8.45 o 
   0   4   9       37.69       28.52     11.40 o 
  -6   5   9       16.70       12.37     13.80 o 
  -5   5   9        0.20      -12.07      8.05 o 
  -4   5   9        0.78       -4.70      8.79 o 
  -3   5   9       36.99       28.68     10.57 o 
  -2   5   9       10.33       11.43      9.71 o 
  -1   5   9        8.72       -0.21      8.98 o 
   0   5   9       42.19       29.31     12.73 o 
  -6   6   9        7.02       10.91     10.23 o 
  -5   6   9        3.65       -2.81      8.77 o 
  -4   6   9        2.77       -0.98      9.63 o 
  -3   6   9       48.40       41.26     14.79 o 
  -2   6   9        0.38        1.40      9.46 o 
  -1   6   9       10.85       14.42     10.55 o 
   0   6   9       15.23       14.42     11.00 o 
  -6   7   9        0.65        0.71      8.88 o 
  -5   7   9       24.22       16.34     13.50 o 
  -4   7   9        1.93       -7.88      9.18 o 
  -3   7   9       15.16       25.17     10.95 o 
  -2   7   9       57.46       62.10     13.16 o 
  -1   7   9       10.24        4.93     10.00 o 
   0   7   9        2.91        9.32     10.20 o 
  -6   8   9        2.91       17.97     12.04 o 
  -5   8   9        0.88       -5.91      8.43 o 
  -4   8   9        0.07       -8.33      8.42 o 
  -3   8   9       35.77       30.27     11.76 o 
  -2   8   9        0.19       -3.91      8.68 o 
  -1   8   9        0.50       -7.16      9.23 o 
   0   8   9        1.96       -5.13      9.68 o 
  -5   9   9        3.89       -4.85      7.56 o 
  -4   9   9        0.25       -8.60     10.01 o 
  -3   9   9        0.53       -6.05      8.85 o 
  -2   9   9       10.30       18.35     11.04 o 
  -1   9   9        0.24       -7.07      9.39 o 
  -5  10   9        5.46       -4.50      7.51 o 
  -4  10   9        0.94        0.49      8.58 o 
  -3  10   9        6.34      -10.29     12.89 o 
  -2  10   9       14.58       17.56     10.18 o 
  -1  10   9       19.73        3.56      9.93 o 
  -5  11   9        5.68       -3.16      7.57 o 
  -4  11   9        0.43       -5.51      6.68 o 
  -3  11   9        0.86        9.45      7.44 o 
  -2  11   9        1.29       -3.41     13.69 o 
  -1  11   9        4.92       -5.23      9.94 o 
  -5  12   9        0.12       -9.21      8.01 o 
  -4  12   9        1.08      -10.12      6.75 o 
  -3  12   9        0.31       -5.72      7.33 o 
  -2  12   9        2.66       -2.83      8.64 o 
  -4  13   9        0.29      -10.56      7.04 o 
  -3  13   9        1.60      -12.95      8.63 o 
  -2  13   9        3.26       -7.43      8.81 o 
  -3  14   9        4.30       -4.74      9.51 o 
                                                 
